# Supplementary material for: Suturing fragmented landscapes: Mosaic hybrid zones in plants may facilitate ecosystem resiliency
Source: Proc Natl Acad Sci U S A. 2025 Jul 28;122(31):e2410941122. doi: 10.1073/pnas.2410941122 (PMC12337288; doi:10.1073/pnas.2410941122)
Supplement: Supplementary file 2 — Dataset S01 (XLSX) [file pnas.2410941122.sd01.xlsx]

## Sheet: Dataset_Tab1_Metadata
Files:
ERNA_indv	Individual identification file for Ericameria nauseosa (same order as VCF and genotype probability files)
ARTR_indv	Individual identification file for Artemisia tridentata (same order as VCF and genotype probability files)
Sph_indv	Individual identification file for Sphaeralcea species (same order as VCF and genotype probability files)
ERNA_env	Population level environmental data for Ericameria nauseosa
ARTR_env	Population level environmental data for Artemisia tridentata
Sph_env	Population level environmental data for Sphaeralcea species
Indv file info:
taxa	Either Ericameria nauseosa (ERNA), Artemisia tridentata (ARTR), or Sphaeralcea species (Sph)
Pop	Population / sampling location identificaiton
ID	Individual identification number per population
All	Individual name that includes species, population, and id. Corresponds to fastq file name.
Latitude	Latitude
Longitude	Longitude
Lineage	Lineage designations defined by ancestry.
	ERNA: green (E. n. consimilis), grey (E. n. nauseosa, hybrid.
	ARTR: AT (A. t. tridentata), AV (A. t. vaseyana), hybrid
	Sph: fendleri (S. fendleri), SP_other (Other Sph. Species), hybrid
Ancestry	Ancestry coeffecients define by entropy at k=2.
Env file info
taxa	Either Ericameria nauseosa (ERNA), Artemisia tridentata (ARTR), or Sphaeralcea species (Sph)
Pop	Population / sampling location identificaiton
Latitude	Latitude
Longitude	Longitude
Elevation	Elevation (m)
AHM	Annual heat moisture index, calculated as (MAT+10)/(MAP/1000) (Source: ClimateNA)
CMD	Hargreave's climatic moisture index (Source: ClimateNA)
CumlAET	Cumulative actual evapotranspiration (mm per year) (Source: CWD toolbox, Redmond 2022)
DeclAET	Steepest rate of decline of actual evapotranspiration (mm) (Source: CWD toolbox, Redmond 2022)
FallAET	Fall actual evapotranspiration (mm per Sep-Nov) (Source: CWD toolbox, Redmond 2022)
foldedaspect	Aspect (degrees from North)
heatload	Heat load index, calculated from McCune & Keon 2002 (Source: CWD toolbox, Redmond 2022)
PAS	precipitation as snow (mm) (Source: ClimateNA)
pcseas	Precip. Seasonality, designated by Walsh & Lawler 1981 (Source: CWD toolbox, Redmond 2022)
RH	mean annual relative humidity (%) (Source: ClimateNA)
SHM	summer heat moisture index, calculated as MWMT/(MSP/1000) (Source: ClimateNA)
slope	Slope (degrees)
soilawc	Max. soil water capacity (cm)
TD	difference between MCMT and MWMT, as a measure of continentality (C) (Source: ClimateNA)
Divesity info file
taxa	Either Ericameria nauseosa (ERNA), Artemisia tridentata (ARTR), or Sphaeralcea species (Sph)
Lineage	Lineage designations defined by ancestry.
	ERNA: green (E. n. consimilis), grey (E. n. nauseosa)
	ARTR: AT (A. t. tridentata), AV (A. t. vaseyana)
	Sph: fendleri (S. fendleri), SP_other (Other Sph. Species)
Pop / Chr	Population / sampling location identificaiton OR Chromosome for A. tridentata
TajD	Tajima's D (mean)
Pi	Nucleotide diversity (mean)
W	Watterson's diversity (mean)
_high	upper bound 95% confidence interval
_low	lower bound 95% confidence interval
Fst info file
Upper triangle	Pairwise Fst per lineage_population pair
Lower triangle	Pairwise Nei's D per lineage_population pair

## Sheet: Dataset_Tab2_ARTR_div
taxa	lineage	chr	TajD	TajD_low	TajD_high	Pi	Pi_low	Pi_high	W	W_low	W_high
ARTR	A. t. tridentata	CM042338	-1.88527	-1.88793	-1.88261	0.000972789	0.000968676	0.000976901	0.000972789	0.000968676	0.000976901
ARTR	A. t. tridentata	CM042339	-1.88516	-1.88805	-1.88227	0.000900459	0.000896357	0.000904562	0.000900459	0.000896357	0.000904562
ARTR	A. t. tridentata	CM042340	-1.90473	-1.90749	-1.90197	0.000944547	0.000940403	0.00094869	0.000944547	0.000940403	0.00094869
ARTR	A. t. tridentata	CM042341	-1.89576	-1.89867	-1.89285	0.000990257	0.000985587	0.000994927	0.000990257	0.000985587	0.000994927
ARTR	A. t. tridentata	CM042342	-1.86492	-1.86797	-1.86187	0.000934582	0.000930003	0.000939161	0.000934582	0.000930003	0.000939161
ARTR	A. t. tridentata	CM042343	-1.95189	-1.95445	-1.94932	0.000941796	0.000937464	0.000946128	0.000941796	0.000937464	0.000946128
ARTR	A. t. tridentata	CM042344	-1.85186	-1.8552	-1.84851	0.000908873	0.000904169	0.000913577	0.000908873	0.000904169	0.000913577
ARTR	A. t. tridentata	CM042345	-1.87536	-1.87869	-1.87204	0.000963407	0.000958359	0.000968455	0.000963407	0.000958359	0.000968455
ARTR	A. t. tridentata	CM042346	-1.83323	-1.83659	-1.82987	0.000881573	0.000876913	0.000886233	0.000881573	0.000876913	0.000886233
ARTR	A. t. vaseyana	CM042338	-1.72922	-1.73227	-1.72617	0.000952035	0.000947645	0.000956425	0.000952035	0.000947645	0.000956425
ARTR	A. t. vaseyana	CM042339	-1.71117	-1.71439	-1.70795	0.000878198	0.000873814	0.000882582	0.000878198	0.000873814	0.000882582
ARTR	A. t. vaseyana	CM042340	-1.67876	-1.68214	-1.67537	0.00088513	0.000880661	0.000889599	0.00088513	0.000880661	0.000889599
ARTR	A. t. vaseyana	CM042341	-1.77657	-1.77978	-1.77336	0.000924322	0.000919585	0.00092906	0.000924322	0.000919585	0.00092906
ARTR	A. t. vaseyana	CM042342	-1.70906	-1.71252	-1.7056	0.000888842	0.000884113	0.000893571	0.000888842	0.000884113	0.000893571
ARTR	A. t. vaseyana	CM042343	-1.84831	-1.85118	-1.84545	0.000876843	0.000872339	0.000881347	0.000876843	0.000872339	0.000881347
ARTR	A. t. vaseyana	CM042344	-1.7154	-1.71918	-1.71163	0.000876174	0.000871152	0.000881196	0.000876174	0.000871152	0.000881196
ARTR	A. t. vaseyana	CM042345	-1.75728	-1.76092	-1.75364	0.000901594	0.000896427	0.000906761	0.000901594	0.000896427	0.000906761
ARTR	A. t. vaseyana	CM042346	-1.74726	-1.75094	-1.74358	0.000834213	0.0008293	0.000839126	0.000834213	0.0008293	0.000839126

## Sheet: Dataset_Tab3_ERNA_div
taxa	lineage	Pop	TajD	TajD_low	TajD_high	Pi	Pi_low	Pi_high	W	W_low	W_high
ERNA	E. n. nauseosa	AS	-0.0883256	-0.0885416	-0.0881097	0.0200547	0.0199933	0.0201161	0.022184	0.0221324	0.0222355
ERNA	E. n. nauseosa	BL	-0.0433679	-0.0435533	-0.0431825	0.0191527	0.0190863	0.019219	0.0188376	0.01878	0.0188951
ERNA	E. n. nauseosa	BM	-0.111128	-0.111346	-0.110909	0.0204941	0.020434	0.0205542	0.0245095	0.0244561	0.024563
ERNA	E. n. nauseosa	BV	-0.100835	-0.10106	-0.10061	0.0203904	0.02033	0.0204508	0.0243068	0.0242532	0.0243603
ERNA	E. n. nauseosa	CH	-0.0622261	-0.0624104	-0.0620419	0.0203858	0.02032	0.0204517	0.0209736	0.0209145	0.0210327
ERNA	E. n. nauseosa	CL	-0.04754	-0.0477216	-0.0473584	0.0192862	0.01922	0.0193523	0.0189768	0.0189196	0.0190341
ERNA	E. n. nauseosa	DC	-0.11295	-0.11317	-0.112731	0.020468	0.020408	0.0205279	0.0246531	0.0245995	0.0247066
ERNA	E. n. nauseosa	DH	-0.111329	-0.11155	-0.111108	0.0204388	0.020379	0.0204986	0.0246897	0.0246365	0.024743
ERNA	E. n. nauseosa	EW	-0.0517078	-0.0518934	-0.0515222	0.0187902	0.0187276	0.0188528	0.0181618	0.0181112	0.0182123
ERNA	E. n. nauseosa	FR	-0.0860772	-0.0862882	-0.0858662	0.0198797	0.0198187	0.0199407	0.0218509	0.0217995	0.0219022
ERNA	E. n. nauseosa	HO	-0.116472	-0.116694	-0.116251	0.020669	0.0206089	0.0207291	0.0251425	0.0250883	0.0251968
ERNA	E. n. nauseosa	JC	-0.0968359	-0.0970519	-0.0966199	0.0202018	0.0201412	0.0202623	0.0231149	0.0230628	0.023167
ERNA	E. n. nauseosa	LR	-0.066539	-0.0667225	-0.0663556	0.0196656	0.0196012	0.0197301	0.0199609	0.019905	0.0200169
ERNA	E. n. nauseosa	LV	-0.0546877	-0.0548831	-0.0544923	0.0187301	0.0186681	0.0187921	0.0184135	0.0183639	0.0184631
ERNA	E. n. nauseosa	MD	-0.0695292	-0.069739	-0.0693194	0.0196257	0.0195643	0.0196872	0.0207451	0.0206944	0.0207957
ERNA	E. n. nauseosa	NN	-0.0429877	-0.0431378	-0.0428376	0.0198975	0.0198259	0.0199691	0.0195944	0.019528	0.0196608
ERNA	E. n. nauseosa	NV	-0.0657679	-0.0659174	-0.0656184	0.0199166	0.0198502	0.019983	0.0198867	0.019827	0.0199463
ERNA	E. n. nauseosa	PB	-0.0640591	-0.0642362	-0.0638819	0.0193425	0.0192774	0.0194075	0.0194621	0.0194053	0.0195188
ERNA	E. n. nauseosa	PL	-0.0842084	-0.0844193	-0.0839976	0.0198299	0.0197689	0.0198908	0.0216918	0.0216405	0.0217431
ERNA	E. n. nauseosa	PT	-0.0637085	-0.0638938	-0.0635232	0.0197887	0.0197247	0.0198526	0.0204146	0.0203582	0.0204709
ERNA	E. n. nauseosa	PW	-0.0864344	-0.0866268	-0.0862419	0.0202283	0.020165	0.0202916	0.0217564	0.0217002	0.0218126
ERNA	E. n. nauseosa	RL	-0.0414228	-0.0415966	-0.041249	0.0188043	0.0187379	0.0188707	0.0177465	0.0176908	0.0178021
ERNA	E. n. nauseosa	SC	-0.0983775	-0.0985788	-0.0981761	0.0195417	0.0194818	0.0196017	0.0216743	0.0216238	0.0217249
ERNA	E. n. nauseosa	SH	-0.0753737	-0.0755489	-0.0751986	0.0199577	0.0198924	0.0200231	0.0209798	0.0209193	0.0210403
ERNA	E. n. nauseosa	SS	-0.077393	-0.0775768	-0.0772092	0.0188261	0.0187655	0.0188867	0.0194244	0.019374	0.0194748
ERNA	E. n. nauseosa	VM	-0.0941581	-0.094376	-0.0939402	0.020148	0.0200874	0.0202086	0.0230943	0.0230419	0.0231466
ERNA	E. n. nauseosa	YL	-0.0510317	-0.0511984	-0.050865	0.0190571	0.0189904	0.0191237	0.0185282	0.0184702	0.0185862
ERNA	E. n. consimilis	AH	-0.0699951	-0.070206	-0.0697843	0.0191464	0.019085	0.0192077	0.0202509	0.0202004	0.0203013
ERNA	E. n. consimilis	AR	-0.0298642	-0.0300401	-0.0296883	0.0177173	0.0176485	0.017786	0.0165053	0.0164473	0.0165633
ERNA	E. n. consimilis	BC	-0.0216843	-0.0218689	-0.0214998	0.0176775	0.0176105	0.0177444	0.0156543	0.0156016	0.0157069
ERNA	E. n. consimilis	BH	-0.0455548	-0.0457416	-0.0453679	0.0200047	0.0199375	0.0200719	0.019824	0.0197653	0.0198827
ERNA	E. n. consimilis	BO	-0.0320199	-0.0322005	-0.0318393	0.0191181	0.0190495	0.0191867	0.0176994	0.0176427	0.0177561
ERNA	E. n. consimilis	BT	-0.0556307	-0.0558087	-0.0554528	0.0196388	0.0195723	0.0197053	0.0192879	0.0192306	0.0193452
ERNA	E. n. consimilis	CI	-0.0219089	-0.0220846	-0.0217332	0.0183556	0.018286	0.0184252	0.0166988	0.0166411	0.0167565
ERNA	E. n. consimilis	CN	-0.0472284	-0.0474079	-0.0470488	0.0194056	0.0193378	0.0194734	0.0192584	0.0191982	0.0193187
ERNA	E. n. consimilis	CO	-0.0305063	-0.0306787	-0.0303338	0.0182486	0.0181801	0.018317	0.0167681	0.016711	0.0168251
ERNA	E. n. consimilis	CS	-0.038522	-0.0387069	-0.0383371	0.0191129	0.0190452	0.0191806	0.0183618	0.0183042	0.0184194
ERNA	E. n. consimilis	CT	-0.0297132	-0.0298934	-0.029533	0.0184487	0.0183813	0.0185161	0.0171562	0.0171003	0.0172122
ERNA	E. n. consimilis	DM	-0.0398996	-0.0400554	-0.0397438	0.0190344	0.0189659	0.0191029	0.0181631	0.0181034	0.0182229
ERNA	E. n. consimilis	DT	-0.072899	-0.0730694	-0.0727287	0.0194102	0.0193454	0.0194751	0.0194246	0.019369	0.0194801
ERNA	E. n. consimilis	EW	-0.00157232	-0.00172922	-0.00141541	0.0167838	0.0167114	0.0168563	0.0150272	0.0149652	0.0150893
ERNA	E. n. consimilis	GO	-0.0588897	-0.0590694	-0.0587101	0.019096	0.0190294	0.0191626	0.0188271	0.0187698	0.0188843
ERNA	E. n. consimilis	HW	-0.0293059	-0.0294755	-0.0291363	0.0189617	0.0188898	0.0190335	0.0176562	0.0175944	0.0177181
ERNA	E. n. consimilis	IH	-0.0615348	-0.0617134	-0.0613563	0.0202184	0.0201502	0.0202866	0.0203344	0.0202737	0.0203951
ERNA	E. n. consimilis	JO	-0.0592671	-0.0594526	-0.0590815	0.0214996	0.0214291	0.0215701	0.021719	0.0216556	0.0217825
ERNA	E. n. consimilis	JT	-0.0457067	-0.0458895	-0.0455239	0.0204821	0.0204128	0.0205514	0.0197401	0.019681	0.0197992
ERNA	E. n. consimilis	LO	-0.0403448	-0.0405208	-0.0401688	0.0180114	0.0179419	0.0180809	0.0169395	0.0168806	0.0169983
ERNA	E. n. consimilis	LT	-0.000460493	-0.000633145	-0.000287841	0.0180932	0.0180152	0.0181712	0.0163274	0.01626	0.0163947
ERNA	E. n. consimilis	MC	-0.0812637	-0.0814509	-0.0810766	0.0201765	0.0201119	0.0202411	0.0211822	0.021125	0.0212393
ERNA	E. n. consimilis	NI	-0.0270245	-0.027197	-0.0268519	0.0173715	0.0173043	0.0174386	0.0154725	0.0154187	0.0155264
ERNA	E. n. consimilis	NN	-0.0738611	-0.0740209	-0.0737014	0.01947	0.019406	0.0195341	0.0197981	0.0197413	0.0198549
ERNA	E. n. consimilis	OT	-0.0649027	-0.065051	-0.0647544	0.0200049	0.019938	0.0200717	0.0201057	0.0200449	0.0201666
ERNA	E. n. consimilis	RS	-0.0233307	-0.0235039	-0.0231575	0.0180452	0.0179774	0.0181131	0.0161398	0.016085	0.0161945
ERNA	E. n. consimilis	SJ	-0.0406018	-0.0407884	-0.0404152	0.0196611	0.0195929	0.0197292	0.0191885	0.0191296	0.0192474
ERNA	E. n. consimilis	SL	-0.0435622	-0.0437265	-0.0433979	0.0177996	0.0177332	0.017866	0.0168972	0.0168407	0.0169536
ERNA	E. n. consimilis	ST	-0.00851601	-0.00869398	-0.00833805	0.0163529	0.0162843	0.0164216	0.0140829	0.0140289	0.0141369
ERNA	E. n. consimilis	TU	-0.0336501	-0.0338316	-0.0334686	0.0184307	0.0183636	0.0184977	0.0168716	0.0168175	0.0169256
ERNA	E. n. consimilis	UT	0.00409437	0.00392164	0.0042671	0.0148901	0.0148207	0.0149594	0.0121978	0.0121446	0.0122509
ERNA	E. n. consimilis	WA	-0.0468818	-0.0470173	-0.0467463	0.0195706	0.0195015	0.0196398	0.0193743	0.0193102	0.0194384

## Sheet: Dataset_Tab4_Sph_div
taxa	lineage	pop	Pi	Pi_low	Pi_high	W	W_low	W_high	TajD	TajD_low	TajD_high
Sphaeralcea	Other Sph. sp.	3river	0.00472099	0.00469747	0.00474452	0.00460344	0.00458153	0.00462536	-0.000129912	-0.000141527	-0.000118297
Sphaeralcea	S. fendleri	apache	0.00738355	0.00736506	0.00740203	0.00823591	0.00821933	0.00825249	-0.00424118	-0.00425333	-0.00422903
Sphaeralcea	Other Sph. sp.	B044	0.00607263	0.0060524	0.00609287	0.00611993	0.00610222	0.00613764	-0.00176566	-0.00177793	-0.00175339
Sphaeralcea	Other Sph. sp.	ball	0.00578962	0.0057727	0.00580654	0.00605396	0.0060394	0.00606851	-0.00265105	-0.00266268	-0.00263943
Sphaeralcea	S. fendleri	blackhawk	0.00537651	0.00535941	0.00539361	0.00591253	0.00589715	0.00592792	-0.00370749	-0.00371991	-0.00369507
Sphaeralcea	S. fendleri	bonita	0.00681508	0.00679871	0.00683145	0.00840742	0.00839255	0.00842229	-0.00611591	-0.00612838	-0.00610345
Sphaeralcea	S. fendleri	cer_gord	0.00624114	0.00622192	0.00626036	0.00649919	0.00648135	0.00651704	-0.00265749	-0.00266856	-0.00264642
Sphaeralcea	Other Sph. sp.	crow	0.00802576	0.00799964	0.00805188	0.00797461	0.00795107	0.00799815	-0.00120315	-0.0012156	-0.00119069
Sphaeralcea	Other Sph. sp.	ex116	0.00512449	0.00510034	0.00514864	0.00500296	0.00498043	0.0050255	-0.000170916	-0.000182411	-0.000159422
Sphaeralcea	S. fendleri	fs_151	0.00708407	0.00706156	0.00710658	0.00730737	0.00728727	0.00732746	-0.00234035	-0.0023539	-0.00232679
Sphaeralcea	Other Sph. sp.	hwy380	0.00508295	0.00506062	0.00510528	0.00495184	0.00493115	0.00497253	-0.000147074	-0.000157575	-0.000136573
Sphaeralcea	S. fendleri	jemez_mtn	0.0062207	0.00620143	0.00623997	0.00647509	0.00645755	0.00649262	-0.0026065	-0.00261822	-0.00259477
Sphaeralcea	S. fendleri	jemez_rec	0.00637448	0.00635661	0.00639235	0.0072409	0.00722456	0.00725725	-0.00450553	-0.00451847	-0.00449258
Sphaeralcea	Other Sph. sp.	lov	0.0066582	0.00663714	0.00667925	0.00687173	0.00685375	0.00688971	-0.00232286	-0.00233655	-0.00230918
Sphaeralcea	S. fendleri	malpais	0.00724313	0.00722529	0.00726098	0.00824117	0.00822508	0.00825726	-0.00470716	-0.00471921	-0.00469511
Sphaeralcea	S. fendleri	mesa	0.00568606	0.0056611	0.00571102	0.00562594	0.00560233	0.00564955	-0.000731766	-0.000743828	-0.000719704
Sphaeralcea	Other Sph. sp.	ojito	0.00558949	0.00556814	0.00561083	0.00551671	0.00549722	0.00553619	-0.000900566	-0.000912126	-0.000889006
Sphaeralcea	Other Sph. sp.	perea	0.00513475	0.00511343	0.00515606	0.00498619	0.00496703	0.00500536	-0.000277084	-0.000288586	-0.000265582
Sphaeralcea	Other Sph. sp.	placit	0.00612632	0.00610731	0.00614532	0.0062716	0.00625448	0.00628872	-0.00209236	-0.00210367	-0.00208105
Sphaeralcea	S. fendleri	rockhouse	0.00684573	0.00682821	0.00686324	0.00741206	0.00739666	0.00742746	-0.00357618	-0.0035877	-0.00356466
Sphaeralcea	S. fendleri	sand	0.0076146	0.00759599	0.0076332	0.00878038	0.00876316	0.0087976	-0.00515013	-0.00516259	-0.00513767
Sphaeralcea	S. fendleri	sandia2	0.00500527	0.00498794	0.0050226	0.00514096	0.00512599	0.00515593	-0.00222145	-0.00223411	-0.0022088
Sphaeralcea	Other Sph. sp.	sw_white	0.00893891	0.00891501	0.00896282	0.00962828	0.0096065	0.00965007	-0.00367231	-0.00368565	-0.00365897
Sphaeralcea	Other Sph. sp.	tular	0.0056689	0.00565182	0.00568599	0.0060856	0.00607064	0.00610055	-0.00321005	-0.00322212	-0.00319797
Sphaeralcea	Other Sph. sp.	whites	0.00620145	0.00618237	0.00622053	0.00657697	0.0065604	0.00659354	-0.00300567	-0.00301856	-0.00299278

## Sheet: Dataset_Tab5_ERNA_Fst
green_AH	green_AR	green_BC	green_BH	green_BO	green_BT	green_CI	green_CN	green_CO	green_CS	green_CT	green_DM	green_DT	green_EW	green_GB	green_GO	green_HW	green_IH	green_JO	green_JT	green_LO	green_LT	green_MC	green_MR	green_NI	green_NN	green_NV	green_OT	green_RS	green_SJ	green_SL	green_ST	green_TU	green_UT	green_WA	grey_AS	grey_BL	grey_BM	grey_BV	grey_CH	grey_CL	grey_DC	grey_DH	grey_EW	grey_FR	grey_HO	grey_JC	grey_LR	grey_LV	grey_MD
0	0.104843	0.0669274	0.0594959	0.0831671	0.0617565	0.0986376	0.0480589	0.0521745	0.0938599	0.0508004	0.0709641	0.0462024	0.0628382	0.0738787	0.089771	0.0749086	0.0526514	0.0909187	0.0926457	0.105685	0.114218	0.0535755	0.0619236	0.0962591	0.0273688	0.0424918	0.0656881	0.092351	0.0689336	0.0922656	0.113985	0.0933897	0.110547	0.0476305	0.113161	0.120425	0.111545	0.109368	0.114687	0.123994	0.105577	0.108839	0.123164	0.111845	0.106999	0.112409	0.116314	0.128402	0.116586
0.0482305	0	0.101738	0.105953	0.0771846	0.0934574	0.0974651	0.108468	0.103528	0.0958576	0.106756	0.0843897	0.099953	0.115268	0.118809	0.0852746	0.0858776	0.0980983	0.0661756	0.0659912	0.0538676	0.0620715	0.0907935	0.0970435	0.0923054	0.0971446	0.109781	0.0874839	0.0952593	0.0940758	0.0889828	0.0605085	0.0928718	0.0604396	0.0962179	0.118079	0.123307	0.116686	0.119226	0.117788	0.128277	0.116352	0.115416	0.125477	0.115407	0.114813	0.119289	0.122336	0.129583	0.124596
0.0262355	0.0468944	0	0.085057	0.0799158	0.0462281	0.0792241	0.0798945	0.0784347	0.0735957	0.0779225	0.0590281	0.0748071	0.0899073	0.0980312	0.0739177	0.0838539	0.0746222	0.0913864	0.0931303	0.104041	0.111225	0.0713715	0.0792283	0.0785328	0.0638811	0.0763715	0.0598003	0.0734816	0.0721945	0.0757705	0.110956	0.0738721	0.10907	0.0721393	0.125601	0.132605	0.124659	0.125307	0.125348	0.136911	0.121383	0.12246	0.135354	0.12325	0.121393	0.126669	0.129267	0.140905	0.131579
0.022579	0.0490453	0.0355134	0	0.0893515	0.0770917	0.106592	0.0511827	0.0709515	0.10307	0.0702578	0.0788831	0.0389708	0.0762072	0.064112	0.095956	0.0806108	0.0537733	0.0939095	0.0959585	0.107341	0.115483	0.0550785	0.0639775	0.103075	0.0537409	0.0681975	0.0764117	0.101683	0.0733285	0.0997576	0.115383	0.101579	0.11253	0.0491101	0.111056	0.110317	0.108447	0.10057	0.111734	0.11452	0.0975787	0.106117	0.116624	0.11138	0.102517	0.107252	0.10795	0.121219	0.108087
0.0341662	0.0331995	0.0327978	0.0378532	0	0.0683638	0.0787108	0.0887616	0.0854238	0.0747551	0.0875217	0.0640983	0.0806479	0.0983724	0.103197	0.0686371	0.0763356	0.0777228	0.0677467	0.0690181	0.0782719	0.0880137	0.0720868	0.0808211	0.0756059	0.0770758	0.0898641	0.0658725	0.0760833	0.0734139	0.072749	0.0865415	0.0737327	0.0852517	0.076682	0.107915	0.117276	0.107143	0.110124	0.108204	0.122084	0.106169	0.105485	0.119044	0.106369	0.104548	0.110171	0.114392	0.124087	0.116848
0.0231777	0.0410175	0.0163344	0.0309242	0.0264471	0	0.0687621	0.0734628	0.0732504	0.062551	0.0728713	0.047556	0.0664461	0.0862831	0.0932003	0.0610152	0.0770311	0.0654866	0.0820522	0.0842188	0.094558	0.103999	0.0610545	0.070944	0.0673171	0.0572405	0.0717989	0.0490274	0.0632427	0.0617585	0.0638206	0.103893	0.0629585	0.101107	0.0634047	0.116463	0.124842	0.11553	0.11568	0.116539	0.128749	0.111918	0.113558	0.127541	0.11465	0.111724	0.117401	0.120938	0.133316	0.122739
0.0434986	0.0445116	0.0330212	0.0484879	0.0328324	0.0269807	0	0.105079	0.102739	0.0399741	0.103973	0.0659218	0.0988146	0.114406	0.118977	0.0520303	0.0943123	0.095073	0.0903342	0.0915751	0.0975719	0.10649	0.0897327	0.0982799	0.0563681	0.0928649	0.104668	0.0722396	0.0398472	0.0825723	0.0545102	0.106153	0.0304989	0.104821	0.0947663	0.131015	0.14001	0.131042	0.13382	0.13087	0.144788	0.129929	0.129346	0.141771	0.128185	0.127806	0.134383	0.13749	0.147116	0.139863
0.0174642	0.0502199	0.0329323	0.0190798	0.0372602	0.0290876	0.0472745	0	0.0633404	0.101353	0.0629514	0.077758	0.0385294	0.0688199	0.0636824	0.0961985	0.0803001	0.0546557	0.0950295	0.0968024	0.10897	0.117463	0.0566654	0.064547	0.101838	0.0445271	0.0589036	0.0742344	0.099935	0.0734014	0.098509	0.117455	0.0995571	0.114465	0.0491059	0.113916	0.115748	0.11187	0.105585	0.114493	0.119523	0.102066	0.109185	0.121433	0.113639	0.106256	0.110848	0.112234	0.126097	0.112574
0.019017	0.0478965	0.0321402	0.0280391	0.0358032	0.028631	0.0460493	0.0244519	0	0.0988026	0.0357447	0.0776177	0.0596375	0.0707457	0.0820834	0.0943311	0.0704959	0.0634747	0.0915559	0.0927268	0.104688	0.11271	0.0650418	0.0714009	0.0990969	0.0508942	0.0640793	0.0739289	0.0975626	0.0765178	0.0966675	0.113414	0.0978138	0.110021	0.0600461	0.115524	0.122335	0.114683	0.113716	0.115188	0.126357	0.110143	0.112143	0.12506	0.114461	0.110753	0.115945	0.118815	0.130369	0.120029
0.0406344	0.043227	0.0298832	0.0461187	0.0304337	0.0238518	0.0141802	0.0450174	0.0433716	0	0.0996958	0.0599045	0.0947295	0.110674	0.116301	0.0454724	0.0917789	0.0911427	0.0882491	0.0892644	0.0966468	0.105645	0.0856356	0.0940872	0.0508142	0.088283	0.100514	0.0663834	0.0398681	0.0772846	0.0486835	0.104821	0.0349369	0.103309	0.0898985	0.128315	0.137733	0.128108	0.131412	0.127901	0.142597	0.127435	0.126639	0.139777	0.125701	0.125086	0.131047	0.1352	0.145358	0.137425
0.0186358	0.0496939	0.0322514	0.0282144	0.0369676	0.0290228	0.0472248	0.0245017	0.0124691	0.0443528	0	0.078641	0.0589721	0.0676142	0.0814328	0.0956502	0.0737883	0.0640895	0.0942333	0.0951294	0.107643	0.115277	0.0649414	0.0716646	0.100804	0.0502748	0.0640452	0.074902	0.0990893	0.0778178	0.0983349	0.116294	0.0987352	0.111913	0.0607108	0.117679	0.12379	0.116789	0.115178	0.11821	0.12677	0.111446	0.114505	0.126684	0.116951	0.112791	0.117986	0.120205	0.132046	0.121016
0.0275406	0.0364102	0.0219907	0.031856	0.024437	0.0167318	0.0256527	0.0311636	0.0310109	0.0226645	0.031859	0	0.0691629	0.0885562	0.0950122	0.0517342	0.0735994	0.0683036	0.0747561	0.0760615	0.0856073	0.0956639	0.0628378	0.070282	0.0599825	0.0630134	0.0782497	0.0425155	0.0604226	0.0613066	0.0562991	0.0945017	0.0592169	0.091959	0.0652808	0.112003	0.120782	0.110685	0.112265	0.111903	0.124844	0.107842	0.108728	0.12284	0.110065	0.107113	0.11252	0.116553	0.128025	0.119056
0.0159509	0.0438898	0.0290677	0.0132765	0.0319302	0.0244333	0.0419743	0.0131479	0.0217147	0.0395538	0.0218594	0.0259229	0	0.0652319	0.054928	0.0876464	0.0712145	0.0465607	0.0863736	0.0877362	0.100264	0.109416	0.0472568	0.0566328	0.095111	0.0397687	0.056769	0.0649567	0.093144	0.065987	0.0911108	0.109919	0.092945	0.106632	0.0395969	0.103765	0.105125	0.101587	0.0942336	0.105604	0.110183	0.0907997	0.0992104	0.111367	0.105267	0.0959172	0.100653	0.101727	0.116224	0.101603
0.0249156	0.0566946	0.0397484	0.0319059	0.0444985	0.0365664	0.0544089	0.0280474	0.0295099	0.0517641	0.0277856	0.0381232	0.0256669	0	0.0847234	0.105545	0.0884041	0.0747766	0.104168	0.105064	0.116075	0.123828	0.0747992	0.0822094	0.110563	0.0613131	0.0732157	0.0867585	0.109189	0.0887874	0.107783	0.124169	0.109389	0.120202	0.0701003	0.12387	0.127585	0.122283	0.11915	0.123598	0.130985	0.116106	0.119366	0.129448	0.122756	0.11854	0.122143	0.123828	0.134642	0.124221
0.0305935	0.0589867	0.0445613	0.0258784	0.0474145	0.0407256	0.0576626	0.0255814	0.0354423	0.0555373	0.0351238	0.0419381	0.0210201	0.0375457	0	0.109537	0.0938757	0.0754949	0.107	0.108823	0.119685	0.126851	0.0753318	0.0812473	0.115413	0.0699595	0.0792807	0.0927048	0.115026	0.0917992	0.113367	0.127419	0.114806	0.123881	0.0685713	0.123362	0.122527	0.121732	0.114441	0.123942	0.125274	0.111191	0.119202	0.128041	0.123566	0.116463	0.119534	0.11993	0.132035	0.119117
0.0377464	0.0372276	0.0294076	0.0414883	0.0269995	0.0225109	0.0192283	0.0412369	0.0402537	0.0161729	0.0415127	0.0185971	0.0351778	0.0483907	0.0511743	0	0.0836191	0.0852223	0.0785233	0.0797044	0.0861825	0.0946233	0.0771899	0.0870226	0.0411035	0.0828652	0.0953109	0.0601702	0.0496129	0.0711156	0.0383737	0.0938709	0.0472577	0.0922908	0.0836948	0.120298	0.129372	0.119552	0.122564	0.120021	0.134279	0.1183	0.117958	0.131237	0.117189	0.116358	0.122667	0.127042	0.13659	0.128803
0.0297402	0.0380887	0.0349813	0.0329915	0.0312803	0.0305301	0.0413707	0.0325979	0.0281467	0.0394308	0.0298357	0.0291641	0.0273199	0.0388912	0.0419145	0.0347009	0	0.0737277	0.0721794	0.0736525	0.0855944	0.0941311	0.0702286	0.0779064	0.090057	0.0697628	0.0825937	0.071097	0.0903922	0.0789998	0.0868796	0.0952154	0.0893767	0.0926585	0.0706057	0.104317	0.113369	0.103157	0.105197	0.104213	0.117251	0.10164	0.101435	0.114024	0.102539	0.100129	0.105641	0.109601	0.119598	0.111309
0.0190092	0.0436412	0.0295933	0.019891	0.0311798	0.0246758	0.0408655	0.0202264	0.024062	0.0384797	0.0247863	0.0259979	0.0161337	0.0307916	0.0313591	0.0346557	0.0290621	0	0.0856592	0.0879738	0.0988286	0.107347	0.0426021	0.0525119	0.0921313	0.0468523	0.0631019	0.0657295	0.0906656	0.0552755	0.0891893	0.107485	0.089818	0.105389	0.0414675	0.107088	0.112103	0.105791	0.102293	0.108619	0.116346	0.0987656	0.103316	0.116973	0.10691	0.100705	0.106227	0.108566	0.122453	0.110368
0.0385366	0.0275014	0.038975	0.0404268	0.0268627	0.0331763	0.0388998	0.0409563	0.0392483	0.0374013	0.0410166	0.029699	0.0349704	0.048118	0.0498141	0.0319817	0.0292784	0.0350554	0	0.029824	0.0629767	0.0731151	0.0786453	0.0868619	0.0856268	0.0847666	0.0973967	0.0738896	0.0874301	0.0834543	0.0825491	0.0737917	0.0858975	0.0722255	0.0831888	0.102825	0.113396	0.101627	0.106555	0.102089	0.117836	0.103135	0.100382	0.113923	0.100437	0.0996723	0.10508	0.110251	0.119747	0.113412
0.0398863	0.0278639	0.0403434	0.0418547	0.0276787	0.0346028	0.0400496	0.0422011	0.0404018	0.0383167	0.0420606	0.0308619	0.0361487	0.0491315	0.0512088	0.0330712	0.0303284	0.0366671	0.0101647	0	0.063697	0.073248	0.080657	0.0876689	0.0869071	0.0856422	0.0984428	0.0754895	0.088167	0.0855195	0.0831682	0.0742861	0.0865352	0.0720867	0.0847722	0.103129	0.113812	0.102109	0.106325	0.103045	0.117514	0.102933	0.100699	0.113784	0.101117	0.100058	0.105317	0.110259	0.119529	0.11328
0.0468396	0.022261	0.0461901	0.048251	0.0325922	0.039664	0.0433139	0.0490563	0.0469972	0.0421827	0.048907	0.0353985	0.0423998	0.0556867	0.0581532	0.0363207	0.0367357	0.0425877	0.024979	0.0256347	0	0.0413839	0.0913576	0.0981758	0.0928033	0.0981614	0.110155	0.0884027	0.0959238	0.094157	0.0893235	0.0518177	0.0937217	0.0509481	0.0968299	0.119672	0.1253	0.118867	0.120957	0.119941	0.1301	0.118016	0.117655	0.127766	0.117704	0.116356	0.121212	0.124721	0.13262	0.126219
0.0549196	0.0277035	0.0537524	0.0559931	0.040094	0.0481395	0.0511876	0.0569074	0.0547862	0.0500388	0.0564042	0.0436055	0.0505798	0.0634399	0.0652811	0.0437389	0.0439721	0.0502544	0.0320707	0.0322963	0.0165848	0	0.100342	0.10727	0.10127	0.107377	0.117668	0.0982973	0.104832	0.103804	0.0981772	0.0586817	0.102551	0.0579434	0.105831	0.126727	0.131696	0.126424	0.12843	0.126588	0.136774	0.126156	0.124777	0.133733	0.124773	0.124004	0.128631	0.131541	0.138572	0.133454
0.0192555	0.0392997	0.0277419	0.0202695	0.028144	0.0223577	0.0376495	0.0209271	0.0244051	0.0352756	0.0248775	0.0233286	0.0161692	0.0306942	0.0311384	0.0304255	0.0270737	0.0146997	0.0312929	0.0327372	0.0381257	0.0459689	0	0.0455823	0.0853377	0.0469818	0.0629363	0.059967	0.0846456	0.0546984	0.0820292	0.100572	0.0843296	0.0980003	0.0458365	0.101656	0.108495	0.0996151	0.0981839	0.103178	0.112852	0.0935881	0.0974644	0.112047	0.10072	0.0954223	0.101018	0.105062	0.117699	0.105723
0.0237745	0.0438374	0.0324858	0.0248883	0.0331851	0.027821	0.0431394	0.0251268	0.028557	0.0406058	0.0288219	0.028025	0.0209445	0.0351865	0.034749	0.0363077	0.031855	0.0194135	0.036653	0.0374853	0.0430399	0.0508542	0.0162943	0	0.0942911	0.0555663	0.0717471	0.0686971	0.0925614	0.0634699	0.0903363	0.107537	0.0928854	0.104574	0.0535794	0.110424	0.115847	0.108689	0.107172	0.110508	0.120171	0.103344	0.107022	0.120482	0.109479	0.104908	0.10964	0.112565	0.125138	0.114215
0.0413864	0.041677	0.0319662	0.0456594	0.0306004	0.0255753	0.0214916	0.0447986	0.0434477	0.018533	0.0446928	0.0224048	0.0392167	0.0515984	0.0551242	0.0143053	0.038472	0.0383972	0.0358795	0.0371232	0.0403749	0.0480592	0.0346337	0.0404582	0	0.0897339	0.100614	0.0678024	0.054801	0.0779146	0.0267663	0.100877	0.0524197	0.0996692	0.0903937	0.126563	0.136437	0.126499	0.129697	0.126373	0.14021	0.125655	0.124586	0.13797	0.124084	0.123349	0.129561	0.132966	0.14298	0.13573
0.00859392	0.0428285	0.0240562	0.0194686	0.0302814	0.0204479	0.0390407	0.0156856	0.0180222	0.0363374	0.0180575	0.0233495	0.013123	0.0239569	0.0281992	0.032885	0.0266153	0.0161369	0.0341734	0.0353273	0.041494	0.0496207	0.0160744	0.0208883	0.0366963	0	0.0422078	0.0578692	0.0860306	0.06251	0.0855215	0.107073	0.0867579	0.103394	0.0416835	0.108817	0.115256	0.107095	0.104221	0.109953	0.11904	0.100748	0.104857	0.118636	0.10794	0.102632	0.107843	0.111166	0.124225	0.111909
0.014831	0.0514789	0.0311341	0.0268563	0.0380108	0.0279843	0.0469499	0.0224503	0.024826	0.0442413	0.0249709	0.0313491	0.0208875	0.0308159	0.0342803	0.0407884	0.0343713	0.0239836	0.0423808	0.0435363	0.0502339	0.0578661	0.0237165	0.0288303	0.043982	0.0146861	0	0.0747923	0.0987735	0.0770277	0.0983493	0.118136	0.100375	0.114291	0.0587945	0.121315	0.126367	0.120143	0.117804	0.121742	0.130199	0.113808	0.117715	0.130199	0.119615	0.11534	0.120476	0.123107	0.134952	0.124157
0.0246322	0.0369167	0.0219733	0.0298323	0.0246281	0.0170187	0.0281394	0.0287279	0.028295	0.025216	0.029201	0.0147121	0.0232709	0.0361058	0.0395905	0.0218743	0.0269652	0.024164	0.0284063	0.0295938	0.035697	0.0439355	0.0214185	0.0265606	0.0253609	0.0206077	0.028943	0	0.0657784	0.0636055	0.063574	0.09789	0.0650988	0.0955475	0.0617383	0.0966196	0.114996	0.095801	0.102549	0.0972171	0.118883	0.097553	0.0943773	0.113631	0.0936281	0.0930516	0.100374	0.106974	0.121032	0.111444
0.0395592	0.0427575	0.0295481	0.0450249	0.0308487	0.0239697	0.0141737	0.0439183	0.0423742	0.0139371	0.0437112	0.0228517	0.038353	0.0506915	0.0544439	0.0180181	0.0385556	0.0377127	0.0366637	0.0375252	0.0415952	0.0494918	0.0344024	0.0397635	0.0203363	0.0350723	0.043076	0.024763	0	0.0782937	0.0516341	0.103963	0.0333364	0.102609	0.0885661	0.126503	0.13666	0.126188	0.129888	0.126384	0.141293	0.125731	0.12479	0.138268	0.12406	0.123663	0.129604	0.133875	0.144015	0.136206
0.0270885	0.0419788	0.0289228	0.0297257	0.0295443	0.0235541	0.0348575	0.0297335	0.0310917	0.0320537	0.0319748	0.023401	0.0252442	0.0387981	0.0405088	0.0282611	0.0323284	0.0205663	0.0347408	0.036173	0.0410997	0.0490311	0.0202147	0.0245779	0.0319542	0.0235797	0.0313372	0.0240065	0.0322206	0	0.074627	0.102308	0.0759447	0.101257	0.0601817	0.115267	0.121373	0.114175	0.114071	0.115646	0.126291	0.110461	0.112007	0.125451	0.11331	0.110113	0.116289	0.119373	0.130943	0.121023
0.0392174	0.0396192	0.0304451	0.0436301	0.0291592	0.0238307	0.0205881	0.0427782	0.0417294	0.0176206	0.0429417	0.0209091	0.0370456	0.0498315	0.0535152	0.0131618	0.0366415	0.0366768	0.0341426	0.0352047	0.0382194	0.0459729	0.032869	0.0383586	0.00868183	0.0346023	0.0425012	0.023575	0.019025	0.0302158	0	0.0973631	0.048846	0.0964835	0.0865539	0.12341	0.133187	0.123323	0.126298	0.123868	0.138037	0.121796	0.121492	0.134467	0.120935	0.119995	0.125974	0.130218	0.139982	0.132185
0.0550031	0.0265355	0.0535757	0.056281	0.0391276	0.0479598	0.0510109	0.0571762	0.0552889	0.0497001	0.057028	0.0427503	0.051012	0.0635171	0.065641	0.0432721	0.0445211	0.0504839	0.0322583	0.0327291	0.0217446	0.0262277	0.0461655	0.0508295	0.0477713	0.0496279	0.0579838	0.0435758	0.0489385	0.0483454	0.0455189	0	0.101908	0.0468044	0.105597	0.128366	0.131991	0.1273	0.129348	0.128037	0.137514	0.126884	0.126107	0.135056	0.12559	0.124898	0.129647	0.132819	0.139833	0.134879
0.0398655	0.0413239	0.0296941	0.0448238	0.0295716	0.0236932	0.0102871	0.0435133	0.0423428	0.0119683	0.0434748	0.0222047	0.038007	0.0506134	0.0540857	0.0167898	0.0378439	0.0371537	0.0357497	0.0366759	0.0401381	0.0480385	0.0340405	0.0395966	0.0191219	0.0351399	0.0435787	0.0243729	0.0113598	0.0311749	0.0177905	0.0477533	0	0.100695	0.0886608	0.125616	0.135723	0.125357	0.128609	0.125584	0.140576	0.124753	0.124337	0.137145	0.123516	0.12268	0.128905	0.132866	0.142853	0.135049
0.0523374	0.0267034	0.0519217	0.0537755	0.0382131	0.0460378	0.0496726	0.054786	0.0527207	0.0484363	0.0539466	0.041282	0.0484276	0.0606811	0.0629737	0.0420815	0.0427135	0.048593	0.0311564	0.0314183	0.0213668	0.0257921	0.0441785	0.0490603	0.0468253	0.0471783	0.0553657	0.0420385	0.0478178	0.0473112	0.0446923	0.0196508	0.0465741	0	0.102686	0.126382	0.130611	0.125338	0.127259	0.1253	0.135357	0.124506	0.123942	0.133052	0.123927	0.122784	0.127301	0.129974	0.137683	0.132557
0.0166985	0.0422486	0.0279499	0.0173693	0.0301194	0.0232924	0.0398827	0.017478	0.0220182	0.0370891	0.0227378	0.024412	0.0131527	0.0281383	0.0275236	0.0332201	0.0272597	0.0141003	0.0335235	0.0347479	0.0408473	0.0489706	0.0156528	0.0198781	0.0368893	0.0141125	0.0217506	0.0222065	0.0361636	0.0223793	0.0349277	0.0488225	0.0359744	0.0467009	0	0.104869	0.110506	0.103188	0.0990646	0.10615	0.114194	0.0954247	0.100433	0.11422	0.104611	0.098108	0.103526	0.106419	0.119311	0.10682
0.0525155	0.0556434	0.0591992	0.0503937	0.048017	0.0529594	0.0638305	0.0520926	0.0532448	0.0619722	0.0552922	0.0502005	0.0445199	0.0595578	0.0592618	0.0563172	0.0452854	0.0473161	0.0447484	0.0451713	0.0555375	0.0623007	0.0438763	0.0491821	0.0602808	0.04827	0.0562423	0.039546	0.0602959	0.0536015	0.0583739	0.0637397	0.0598276	0.0617735	0.0450267	0	0.0924659	0.0311791	0.0696135	0.0486236	0.0911836	0.0632612	0.0341936	0.0735689	0.0383136	0.0366055	0.0474391	0.0724807	0.0843005	0.0823017
0.0578102	0.0604082	0.0650141	0.0509587	0.055108	0.0593957	0.0706854	0.0544628	0.0585213	0.0690996	0.060136	0.0567372	0.0461352	0.0628156	0.0599462	0.0631633	0.0521732	0.0514277	0.0526697	0.0531564	0.0604487	0.0668699	0.0488389	0.0536114	0.0676222	0.053206	0.06085	0.0515075	0.0678265	0.0586217	0.0656219	0.0676407	0.0671687	0.0659833	0.049229	0.0377187	0	0.0812096	0.0478909	0.0882505	0.0582562	0.0498557	0.0799861	0.0662354	0.105612	0.0796299	0.0688662	0.0597459	0.0652102	0.0546141
0.0512713	0.0541221	0.0580255	0.0483228	0.0470105	0.0519557	0.0630829	0.0504537	0.0520915	0.061206	0.054114	0.0489703	0.0426375	0.0576255	0.0574568	0.0553214	0.0439183	0.0459329	0.0435952	0.0440522	0.0542932	0.061252	0.0422181	0.0475867	0.0594955	0.0468888	0.054921	0.0388163	0.059507	0.0524412	0.0575944	0.0622617	0.0590481	0.0602855	0.0434231	0.00996054	0.0316426	0	0.0555629	0.0436274	0.0780918	0.0500323	0.0275848	0.0588566	0.0393719	0.030746	0.0366303	0.0603269	0.068353	0.0684145
0.0497075	0.055837	0.0582799	0.043799	0.0489882	0.052134	0.0647529	0.0466451	0.0513015	0.0630701	0.0529204	0.0499817	0.0383436	0.0551395	0.0523368	0.0570697	0.0453629	0.0440616	0.0466066	0.0468442	0.0555799	0.062425	0.0415375	0.0466423	0.0612833	0.0453466	0.0533501	0.0430985	0.0615598	0.0523452	0.0594061	0.0635926	0.0609826	0.0616079	0.0411722	0.025518	0.0167429	0.0194488	0	0.0684578	0.0408039	0.0244533	0.0538357	0.0461991	0.0859528	0.053071	0.0402306	0.0361827	0.0442107	0.0306172
0.0533822	0.0554844	0.0594433	0.0509178	0.0484844	0.0533488	0.0638287	0.0525306	0.0531801	0.0618901	0.0555278	0.0504042	0.0453784	0.0593597	0.0596541	0.0562654	0.0453241	0.0481996	0.0447144	0.045174	0.0557717	0.0624376	0.0446737	0.0493196	0.0603154	0.0489185	0.056657	0.0401949	0.0604271	0.0539161	0.0585911	0.063559	0.0599981	0.0611548	0.0456616	0.0168504	0.0360888	0.0148471	0.0253277	0	0.0864066	0.0634898	0.0431873	0.0703729	0.0519056	0.0466657	0.0525084	0.070405	0.0807528	0.0795317
0.0597708	0.0633452	0.0673392	0.0532242	0.0576982	0.0615272	0.0734161	0.0564954	0.0606934	0.0718766	0.0619655	0.0588349	0.0484769	0.0645512	0.0612243	0.0657894	0.0540587	0.0535808	0.0548494	0.055098	0.0630454	0.0698985	0.0510561	0.0558517	0.06972	0.0553299	0.0629268	0.0533709	0.0703593	0.0612259	0.068123	0.0709869	0.0699486	0.0688678	0.0509649	0.0364849	0.0217345	0.0296413	0.0138008	0.0345834	0	0.0459646	0.0775077	0.0571366	0.10751	0.0770775	0.0610265	0.0487205	0.0515455	0.0393742
0.047123	0.0537035	0.0554996	0.0416821	0.0463616	0.0495444	0.0619488	0.044186	0.0488405	0.0603383	0.0503377	0.0471415	0.0361044	0.0528368	0.0501364	0.0541609	0.0430649	0.0417692	0.0442391	0.0445082	0.0534158	0.060657	0.0387059	0.0441123	0.058468	0.0428956	0.0506568	0.0400519	0.0587934	0.049888	0.0564053	0.061584	0.0582069	0.0594702	0.0388628	0.0224913	0.0175048	0.0171153	0.007707	0.0229626	0.0157215	0	0.0484683	0.0467089	0.0780252	0.0472815	0.0370291	0.0375579	0.0475061	0.0341898
0.0497577	0.053685	0.0569552	0.047055	0.0462742	0.0509655	0.0623416	0.0489676	0.0506508	0.0605017	0.0527309	0.0481136	0.0414122	0.0559049	0.0559939	0.0545539	0.0430869	0.0446412	0.0429924	0.0433397	0.0537336	0.0605429	0.0412092	0.0466505	0.0585863	0.0457166	0.0535128	0.0381914	0.0588818	0.0512749	0.0567646	0.0617759	0.0585231	0.0596787	0.0421558	0.0110616	0.0312414	0.00874606	0.0188064	0.0146516	0.0295166	0.0164761	0	0.0588202	0.0409113	0.0288041	0.0340741	0.0589324	0.0681195	0.0672542
0.0588543	0.0610401	0.065844	0.0538035	0.0552448	0.0600691	0.0709607	0.056779	0.0594439	0.0694942	0.0612124	0.0571407	0.0484211	0.063311	0.0623825	0.0634129	0.0516914	0.0532753	0.0519371	0.0521609	0.0611137	0.0674269	0.0500122	0.0553767	0.06763	0.0544777	0.0622037	0.0498335	0.0679979	0.0601288	0.065609	0.068859	0.0673375	0.0667471	0.050471	0.0272596	0.0248764	0.0205684	0.0157322	0.0262482	0.0206318	0.0159049	0.0207508	0	0.0899764	0.0634756	0.0496318	0.0528906	0.0419331	0.0491353
0.0524369	0.0549799	0.0586424	0.0513243	0.0477599	0.0525884	0.0628823	0.0528201	0.0533286	0.0610804	0.0555005	0.0497437	0.0460487	0.0598642	0.0602825	0.0553353	0.0450249	0.0477824	0.0441494	0.0446687	0.0552284	0.0621012	0.0439964	0.0493517	0.0595536	0.0483996	0.0560088	0.0384356	0.0594893	0.0530507	0.0576333	0.0630546	0.0591155	0.0611063	0.0456531	0.0127886	0.0457853	0.0132941	0.0338117	0.018434	0.04615	0.029687	0.0138359	0.036254	0	0.0426582	0.0602443	0.0878529	0.103271	0.0993151
0.0484499	0.0531081	0.0559695	0.0450758	0.0454363	0.0498131	0.0612415	0.0471448	0.0496556	0.0593521	0.0516473	0.0470072	0.039591	0.0552691	0.0542768	0.0534753	0.0423122	0.043037	0.0425601	0.0429408	0.0529727	0.060018	0.0398491	0.045352	0.0576457	0.0441931	0.0519425	0.0374528	0.0578597	0.050035	0.0556533	0.0609649	0.0573669	0.0588635	0.0407127	0.0119696	0.031095	0.00982139	0.0183223	0.0160722	0.0293311	0.0158204	0.00919237	0.0226607	0.0143783	0	0.0355451	0.0585388	0.0716607	0.0669777
0.0514826	0.0556001	0.0590773	0.0474207	0.0486401	0.0530297	0.0648668	0.0496279	0.0526129	0.062828	0.0545441	0.0500397	0.041643	0.0572551	0.0558746	0.0569902	0.0453176	0.0460675	0.0455017	0.0458814	0.0555562	0.0625595	0.0428519	0.0479721	0.0611276	0.0471946	0.0549863	0.0414691	0.0614097	0.0535129	0.0591379	0.0635667	0.0609643	0.0613558	0.0433787	0.0159948	0.0258443	0.0119262	0.0134762	0.0183439	0.0220472	0.0121918	0.0109853	0.0170085	0.0217523	0.0114615	0	0.0463217	0.0515563	0.049996
0.0536206	0.0579746	0.060959	0.047893	0.0515582	0.0551405	0.0671442	0.0504778	0.0545674	0.0655377	0.056179	0.052458	0.0423552	0.0585497	0.0564016	0.0597284	0.0481375	0.0476145	0.0488851	0.0492709	0.0580816	0.0650729	0.0451481	0.0499352	0.0635651	0.0491683	0.0568742	0.0453687	0.0640882	0.0554997	0.0618617	0.066094	0.0634559	0.0636935	0.0450551	0.0264935	0.0220644	0.0210595	0.0118003	0.0261975	0.0171499	0.0121912	0.0205192	0.01834	0.034482	0.0201853	0.0154325	0	0.0515863	0.040992
0.062661	0.0641148	0.0698856	0.0568873	0.0589115	0.0640783	0.0749145	0.0600624	0.0631779	0.0736032	0.0650096	0.060829	0.051558	0.0666782	0.0649496	0.0673842	0.0553555	0.0568801	0.0558359	0.0560606	0.0646028	0.0710089	0.0536534	0.058521	0.0715927	0.0583777	0.0658903	0.0546293	0.0720947	0.0640448	0.0696905	0.0723117	0.0715314	0.0701853	0.0538451	0.0325781	0.0244798	0.0248207	0.0150739	0.0313166	0.0182864	0.0163056	0.0249611	0.0143156	0.043497	0.02642	0.017937	0.0179563	0	0.0440968
0.0544942	0.0599765	0.0629281	0.048332	0.0536052	0.0569466	0.0693031	0.0511891	0.0557236	0.06764	0.057048	0.0545124	0.0427275	0.0589053	0.0560364	0.0616569	0.0496275	0.0491327	0.0512748	0.0515222	0.0596249	0.0666337	0.0462646	0.0513665	0.0658911	0.0501866	0.0578832	0.0485161	0.0662406	0.0571772	0.063889	0.0679929	0.0655896	0.0658604	0.0459764	0.0316979	0.0197032	0.0250586	0.00994187	0.0306706	0.0134638	0.0111958	0.0246828	0.0171684	0.0412695	0.0244563	0.0174039	0.0137313	0.0151743	0
0.0563944	0.0588316	0.062943	0.0543515	0.0516163	0.0568959	0.0671636	0.0562366	0.0569284	0.065058	0.0588462	0.0536291	0.0494802	0.0637823	0.0632971	0.0594462	0.0490248	0.0516894	0.0487747	0.0489511	0.0592078	0.0656871	0.0479715	0.0528201	0.0636268	0.0523458	0.0591775	0.0434893	0.0636522	0.0569557	0.0617731	0.066905	0.0633307	0.0646271	0.049589	0.0167025	0.0466954	0.0173658	0.0350069	0.0230861	0.0467133	0.0313036	0.0179749	0.0381331	0.016174	0.0177659	0.0241826	0.0357539	0.0440642	0.0421581
0.052605	0.0553374	0.0587806	0.0507433	0.0478478	0.0528921	0.0630529	0.0523375	0.0532313	0.0613978	0.0553197	0.0499563	0.0451655	0.0600637	0.0598522	0.0558031	0.0452221	0.0475902	0.0446556	0.0452006	0.0554504	0.0621977	0.0438893	0.0491786	0.0598498	0.0483626	0.0560098	0.0391495	0.0596689	0.0533049	0.0580676	0.0635276	0.0591951	0.0614313	0.0454011	0.012129	0.0425095	0.0126777	0.0307817	0.018405	0.0424029	0.0270668	0.0133521	0.0334296	0.0114242	0.0133721	0.0198384	0.0314018	0.0400813	0.0377956
0.0539556	0.0569997	0.0613157	0.0474291	0.0515921	0.0553945	0.0668801	0.0506674	0.0549949	0.0653352	0.056609	0.0526873	0.0424676	0.058999	0.0560198	0.0593686	0.0485461	0.0477542	0.0489482	0.0493073	0.0569092	0.0635784	0.0447281	0.0500946	0.0635172	0.0493182	0.0567109	0.0472887	0.064119	0.0550508	0.0615932	0.0646621	0.0632806	0.0626998	0.0453904	0.0330234	0.0134154	0.0266736	0.0125186	0.0314569	0.0174185	0.0129621	0.0261764	0.0201826	0.0412544	0.0260323	0.0205009	0.0175139	0.0194872	0.0147373
0.0577968	0.0602163	0.0650071	0.0522571	0.0543308	0.0591878	0.0703752	0.0553298	0.0584785	0.0688796	0.0603036	0.0560903	0.0468394	0.0624357	0.0610276	0.0627607	0.0505842	0.0520843	0.0510562	0.0513803	0.0603956	0.0671129	0.0487778	0.0539635	0.0669299	0.0535469	0.0610151	0.0489768	0.0673495	0.0592429	0.0649749	0.0683181	0.0667829	0.0663676	0.0490153	0.0254251	0.0223328	0.0187327	0.01206	0.0248279	0.0168323	0.0126268	0.0186268	0.0120418	0.0354692	0.0201865	0.0132685	0.0146676	0.00904081	0.0134033
0.0565364	0.0596138	0.0637759	0.0518099	0.0531508	0.0578147	0.069123	0.0545937	0.0570572	0.0674136	0.0590034	0.0549895	0.0464447	0.0614786	0.0602555	0.0615131	0.0494378	0.0512751	0.0497749	0.0500635	0.0596038	0.0660827	0.0477934	0.0529079	0.0655256	0.0523611	0.0597085	0.0470611	0.0660484	0.0581818	0.0635138	0.0674502	0.0655628	0.0651254	0.0483017	0.022143	0.0265495	0.0167474	0.0158774	0.0227088	0.022474	0.0153054	0.0161664	0.016375	0.0295074	0.0178438	0.0137464	0.0181807	0.0154848	0.0184808
0.0527502	0.0552852	0.0585233	0.0511666	0.0476514	0.0525285	0.0629993	0.0525193	0.0534215	0.061111	0.055361	0.049677	0.0459421	0.0598089	0.0606108	0.0555699	0.0451253	0.0473872	0.0440178	0.0447437	0.0551625	0.0622145	0.0441241	0.0492566	0.0595486	0.0484386	0.0559786	0.0384719	0.0594146	0.0527743	0.0576656	0.0629961	0.0590712	0.0610524	0.0456301	0.0131852	0.0450372	0.0138405	0.033428	0.0182894	0.0455935	0.0297391	0.0141505	0.0360462	0.0100238	0.014643	0.0219112	0.034034	0.0430311	0.0409523
0.0573567	0.0611191	0.0646326	0.0506551	0.0554517	0.0588816	0.0708651	0.0539009	0.0581526	0.0694294	0.0595673	0.0563533	0.0455854	0.0619417	0.0585938	0.0632915	0.0518764	0.0511461	0.0527294	0.0530974	0.0609398	0.0675427	0.0483753	0.0533352	0.0673731	0.0528554	0.0601419	0.0508997	0.0680198	0.058903	0.06562	0.0690861	0.0674785	0.0667663	0.0486082	0.0349663	0.019713	0.028512	0.0135903	0.0334949	0.0164487	0.0149305	0.0282667	0.020927	0.0442623	0.0281681	0.021821	0.0175922	0.0194102	0.014608
0.0513308	0.0544626	0.0578553	0.0497661	0.0469647	0.0517338	0.0624531	0.0512641	0.0521866	0.0605799	0.0542602	0.0486686	0.0442404	0.0585638	0.0589029	0.054739	0.0442955	0.046529	0.0437195	0.0441934	0.0546541	0.0614692	0.0428836	0.0480768	0.0588326	0.0471777	0.0547953	0.0377229	0.0587585	0.0521898	0.0570357	0.0627274	0.0584812	0.0605605	0.0443198	0.0100289	0.0421314	0.010403	0.0296845	0.016961	0.0419399	0.0259032	0.0110188	0.0320534	0.00908282	0.0116843	0.01817	0.0305354	0.0387916	0.03696
0.0534603	0.0568253	0.0602176	0.0510392	0.0494415	0.0543145	0.065015	0.0526249	0.0544114	0.0630509	0.0562094	0.0512153	0.0460368	0.0606606	0.0602019	0.0573605	0.0468229	0.0486013	0.0463683	0.0464423	0.0566275	0.0632916	0.0452762	0.0498948	0.0616452	0.0491984	0.0570286	0.0409668	0.0616334	0.0542286	0.0597649	0.0643411	0.0610014	0.0622205	0.046331	0.014334	0.0425761	0.0145717	0.0308986	0.0202772	0.0431378	0.0275256	0.0144299	0.0346321	0.0140507	0.0138273	0.020306	0.0319701	0.040401	0.0382732
0.0572858	0.0606888	0.0649494	0.0514981	0.0549065	0.0590975	0.0706189	0.0543023	0.0580685	0.0690871	0.059843	0.0559708	0.0457625	0.0614597	0.059503	0.0629651	0.0511375	0.0513586	0.0519107	0.052129	0.0607128	0.067283	0.0483518	0.0532567	0.06701	0.0526325	0.0606005	0.0497645	0.067382	0.0591603	0.0650228	0.0686803	0.0668169	0.0665021	0.0485458	0.0306277	0.0199704	0.0233518	0.0105127	0.0293232	0.0141904	0.0118596	0.0231647	0.0140498	0.0410805	0.0237291	0.0154577	0.013706	0.0110426	0.0104025
0.0532659	0.0565435	0.0607446	0.0488666	0.0498887	0.0546914	0.0660691	0.0514971	0.054046	0.0643119	0.0558891	0.0517063	0.0431792	0.0584931	0.0575191	0.0581933	0.0464826	0.0478062	0.0467275	0.047106	0.0567002	0.0636769	0.0444245	0.0497865	0.0624055	0.0489613	0.0566073	0.043197	0.0627813	0.054999	0.060527	0.064826	0.0623428	0.0625915	0.0449521	0.0173184	0.0253808	0.0124297	0.0134091	0.0187878	0.0212361	0.0123734	0.0113598	0.0149311	0.0238188	0.0127939	0.00944104	0.0154249	0.0148603	0.0167435
0.0563372	0.0604772	0.0641026	0.0497162	0.0547251	0.0582959	0.069948	0.0531473	0.0575442	0.0685628	0.0585643	0.0557475	0.0448036	0.0611642	0.0581991	0.0624294	0.0510983	0.05036	0.0518637	0.0523609	0.0600355	0.0668714	0.0477572	0.0525	0.0667049	0.0518098	0.0595325	0.050031	0.0670213	0.058044	0.0647928	0.0682235	0.0665257	0.0658023	0.0476995	0.0338895	0.0189922	0.0273009	0.0129494	0.0324037	0.0155096	0.0139143	0.0270595	0.0199274	0.042905	0.0270589	0.0206583	0.0168953	0.0181653	0.0137381
0.0547131	0.0558776	0.0571344	0.054977	0.0477592	0.0511792	0.0596037	0.0560988	0.0549276	0.0578472	0.0566687	0.0484387	0.049722	0.0628414	0.0642362	0.0528644	0.0465911	0.0501911	0.0457372	0.0464545	0.0559781	0.0622919	0.0468476	0.0518901	0.0565046	0.0504973	0.0576913	0.0368773	0.0563799	0.0532865	0.0547678	0.0633436	0.0561341	0.0613529	0.04865	0.0293714	0.0555881	0.0298664	0.0457601	0.029132	0.0565073	0.0422832	0.0303956	0.0488224	0.0238772	0.0306315	0.0370743	0.0465628	0.0555832	0.0526458
0.045199	0.0310389	0.046591	0.0448984	0.0342745	0.0407704	0.0471975	0.0465571	0.0456502	0.0456201	0.0473064	0.0369945	0.0398009	0.0526141	0.0544078	0.0401602	0.0357422	0.0407772	0.0277871	0.0284916	0.0292702	0.0356032	0.0366184	0.0414488	0.0438663	0.0404681	0.0484505	0.0348815	0.045023	0.0414203	0.0424413	0.035965	0.0440131	0.0349617	0.0386633	0.0444787	0.0479772	0.0420952	0.0425912	0.044066	0.0498779	0.0407479	0.0414878	0.0471454	0.045408	0.0413593	0.0424962	0.0449372	0.050323	0.0465551
0.052843	0.054113	0.0557014	0.0532028	0.0460951	0.0497402	0.0584189	0.054031	0.0531459	0.0565502	0.0551737	0.0468112	0.047702	0.0607426	0.0622806	0.0514027	0.0446345	0.048254	0.04415	0.0444665	0.0544394	0.0607068	0.0449317	0.0500051	0.0552483	0.0484459	0.0564157	0.0347143	0.0548395	0.051278	0.053456	0.0618816	0.0546044	0.0597129	0.046726	0.0263184	0.0528	0.026786	0.0430281	0.0261108	0.053932	0.0393939	0.0274023	0.0459498	0.0209969	0.0276601	0.0340708	0.0436279	0.0527993	0.0498966
0.0427414	0.0600291	0.0536969	0.0433355	0.0510651	0.0492766	0.0645873	0.0429902	0.044827	0.062288	0.0450095	0.0492501	0.037951	0.033294	0.0504745	0.0575195	0.0461324	0.0429834	0.0511858	0.0518536	0.0596412	0.0669296	0.0413056	0.0458591	0.0616358	0.0400811	0.0468084	0.0442769	0.0611447	0.0506592	0.0596811	0.0676248	0.0609987	0.0646189	0.0399741	0.0444222	0.0425588	0.0397427	0.0344757	0.0432299	0.0410097	0.0334791	0.0387517	0.0346697	0.0499678	0.0397527	0.0371161	0.0373074	0.038979	0.0365228
0.0255868	0.0460841	0.0380269	0.0207165	0.0358748	0.0325013	0.048576	0.0220152	0.0298047	0.0464693	0.0304245	0.0325414	0.0146366	0.0333401	0.0245196	0.0412934	0.0312395	0.023546	0.0365436	0.0375898	0.0450753	0.0527992	0.0220544	0.0274087	0.0454533	0.0223191	0.0299859	0.0279828	0.0453433	0.0329133	0.0433982	0.0538176	0.0447407	0.0512336	0.0199307	0.0319989	0.0260235	0.0276535	0.0177574	0.03219	0.0260454	0.0167993	0.0266739	0.0279566	0.037154	0.0254034	0.0235364	0.0227456	0.0289822	0.020981
0.0431255	0.046986	0.0420996	0.0445509	0.03715	0.0361254	0.0452665	0.0450236	0.0442126	0.0427889	0.0461358	0.0313261	0.0389277	0.0519704	0.053954	0.038058	0.0382568	0.0392031	0.0376206	0.0386608	0.0472474	0.0543019	0.0359617	0.0408108	0.0419064	0.0385206	0.0464461	0.0247082	0.0417106	0.0398253	0.0401187	0.0546818	0.0414685	0.0531285	0.03763	0.0321856	0.0529946	0.0319977	0.0437675	0.0320259	0.0542417	0.0403442	0.0322084	0.0482455	0.0280229	0.0321419	0.0376954	0.045205	0.054141	0.0499793
0.045596	0.0424569	0.0509868	0.0411859	0.0404224	0.0451414	0.0549097	0.0449101	0.0465448	0.0531064	0.0478703	0.0419321	0.0377068	0.0527907	0.0522137	0.0472111	0.0395738	0.0400269	0.03675	0.0373529	0.041758	0.0484237	0.0364226	0.0409464	0.0513965	0.0410628	0.0488612	0.0388811	0.0521812	0.0441	0.0494028	0.0492771	0.0516309	0.0477857	0.0380812	0.0384518	0.0341498	0.0350459	0.0304869	0.0378498	0.037123	0.0294064	0.0342944	0.0361625	0.0421551	0.033856	0.033295	0.0335941	0.0378186	0.0340255
0.0461474	0.0509137	0.0532699	0.0429534	0.0434364	0.0470967	0.0580284	0.0453653	0.0474544	0.0563076	0.0491396	0.0445538	0.0384923	0.053844	0.0528087	0.0505043	0.041522	0.0401553	0.0413447	0.0420361	0.0507786	0.0575277	0.037674	0.0419861	0.0548537	0.0420554	0.0493099	0.0369123	0.0549839	0.0466774	0.0530312	0.0583569	0.0545683	0.0559857	0.0386639	0.0235143	0.0400726	0.0226959	0.030377	0.0263212	0.0406408	0.0268729	0.0219546	0.0357856	0.0236984	0.0192807	0.0252889	0.0321585	0.0406949	0.0368468
0.0521364	0.0515325	0.053602	0.0526229	0.0445432	0.047546	0.0539416	0.0534409	0.0526511	0.0524976	0.054781	0.0442338	0.0471475	0.0603558	0.0614157	0.0461887	0.0439908	0.0474584	0.0425067	0.0430505	0.0515943	0.057968	0.0439704	0.0489641	0.0499516	0.0478862	0.055592	0.0348727	0.0505789	0.0492251	0.0483006	0.0586681	0.0502621	0.0568842	0.0461602	0.0320672	0.0551072	0.0322872	0.0457068	0.0323049	0.0563765	0.0423864	0.0325439	0.0491316	0.0275578	0.0325339	0.0383485	0.0466191	0.0556867	0.0520276
0.041754	0.0580049	0.0525817	0.0397544	0.0493542	0.047698	0.062401	0.0402674	0.0442662	0.0604693	0.0447037	0.0467006	0.0338663	0.0443298	0.0461014	0.0553565	0.0436461	0.0404812	0.0492768	0.0499092	0.0575188	0.0648999	0.0387665	0.0432459	0.0592656	0.0386865	0.0456024	0.0420575	0.0589625	0.0485595	0.0574989	0.0655826	0.0588055	0.0632336	0.0370988	0.0407663	0.0357127	0.0354163	0.0269729	0.0399231	0.0328383	0.0266399	0.0347385	0.0310883	0.0478301	0.0348684	0.0308073	0.0303431	0.0261256	0.0283504
0.0291085	0.0301005	0.0336635	0.0317281	0.0254438	0.0279362	0.037788	0.0313426	0.0304124	0.0361871	0.0320076	0.0257619	0.0255224	0.0387685	0.0409475	0.0310445	0.025006	0.027069	0.0197981	0.0203724	0.028239	0.0355769	0.0239255	0.0286486	0.035118	0.0249583	0.0335691	0.0218615	0.0347563	0.0294578	0.0328593	0.0358054	0.0339987	0.0337448	0.0252438	0.0330332	0.044085	0.0320346	0.0362986	0.0337287	0.045495	0.0337009	0.0311477	0.0422849	0.0323507	0.030623	0.0342975	0.038643	0.0465102	0.0413955
0.0459051	0.0508757	0.0502414	0.0469241	0.0422247	0.0440001	0.0546906	0.0476445	0.0468828	0.0527725	0.0485477	0.0422585	0.0410418	0.0544892	0.0560533	0.0475287	0.0402772	0.0421513	0.0404176	0.0409928	0.0507737	0.0577109	0.0389329	0.044221	0.0515394	0.0416697	0.0494168	0.030841	0.0511564	0.0463318	0.0495875	0.0583255	0.0507512	0.0563825	0.0403121	0.0222065	0.0491501	0.0225791	0.0386906	0.0233654	0.050139	0.0348931	0.0232403	0.0421667	0.0178057	0.0234407	0.0298963	0.0396216	0.0488574	0.0455369
0.0539241	0.0558551	0.0583976	0.0538268	0.0481683	0.0523615	0.0619001	0.0545174	0.0539836	0.0599669	0.0561917	0.0497344	0.048446	0.0615641	0.0629083	0.0549657	0.0458054	0.0491876	0.04493	0.0456195	0.0560836	0.0624407	0.0462433	0.0511875	0.0587901	0.0497396	0.0575035	0.0374797	0.0583466	0.0533981	0.0568177	0.063539	0.0578379	0.0613048	0.0477641	0.0230222	0.0519138	0.0237369	0.0415446	0.0238354	0.0529828	0.0380101	0.0243313	0.0440858	0.0179967	0.0247149	0.0317724	0.0421315	0.0512772	0.0487699
0.0436051	0.048098	0.044697	0.0452608	0.0388152	0.038874	0.0489135	0.0457127	0.0447999	0.046932	0.0466612	0.0375634	0.0391914	0.052928	0.0545745	0.0420981	0.0382092	0.0401315	0.0379657	0.0387232	0.0477325	0.0549766	0.0367027	0.0418678	0.045837	0.0395091	0.0474859	0.0267784	0.0452274	0.0423765	0.0441869	0.0557276	0.0451252	0.0534337	0.0385295	0.0257228	0.0495654	0.0259664	0.0397902	0.0259187	0.0509025	0.0363976	0.0264049	0.0437159	0.0211547	0.0261591	0.0323731	0.0411	0.0502186	0.0464256
0.0484087	0.0383817	0.0518312	0.0460213	0.0393578	0.0460145	0.0540007	0.0483932	0.0488684	0.0524247	0.0504286	0.0418251	0.0414134	0.0547795	0.0556437	0.046547	0.0394746	0.0434893	0.0334323	0.0340257	0.0374174	0.0436137	0.0394357	0.0443079	0.0506107	0.0436983	0.0517545	0.0387802	0.0516435	0.046183	0.0488639	0.0446982	0.0505367	0.0435749	0.0412602	0.0391859	0.0410361	0.036132	0.0355708	0.0391926	0.0424187	0.0340257	0.0356971	0.0397031	0.0415372	0.0355599	0.0359109	0.0375789	0.0418762	0.0392441
0.0522387	0.0545558	0.0558969	0.0522689	0.0468014	0.0500586	0.0595844	0.0533052	0.0527696	0.0576776	0.0546115	0.0473325	0.047009	0.0599255	0.0613001	0.0526392	0.0451263	0.0480634	0.0441809	0.0446157	0.054528	0.0613553	0.0446365	0.0495946	0.0562072	0.0480171	0.0559565	0.0358398	0.0556521	0.0518385	0.0543522	0.0623025	0.0555758	0.0601748	0.0462524	0.0244591	0.0514406	0.0246336	0.0409532	0.0260339	0.0523588	0.0375761	0.0250792	0.0440702	0.0196941	0.0255508	0.0318714	0.0418773	0.0507446	0.0476778
0.0440288	0.0406234	0.0494384	0.0395958	0.0388958	0.0432312	0.0532202	0.0433982	0.0450448	0.0513511	0.0468277	0.0404669	0.0359133	0.0510093	0.0505213	0.0455366	0.0378918	0.0384534	0.034553	0.0352571	0.0397107	0.0462769	0.0349057	0.0399057	0.0496832	0.0394552	0.0476357	0.0368663	0.0507404	0.0427772	0.0476957	0.0470516	0.0495998	0.0455493	0.0364245	0.0355637	0.0302924	0.0317642	0.0266888	0.0350294	0.0334839	0.0255667	0.031228	0.0324983	0.0398809	0.0307968	0.0298238	0.030083	0.0339255	0.0302009
0.0457223	0.0498653	0.0529026	0.0421963	0.0431704	0.0468961	0.0580766	0.04469	0.0472919	0.0563709	0.0491284	0.0442862	0.0373553	0.0534202	0.0522121	0.0505084	0.0405332	0.0397195	0.0406411	0.0412931	0.0498316	0.0568222	0.0371503	0.0417227	0.0546136	0.0414794	0.0491777	0.0361399	0.0546272	0.0464436	0.0525693	0.0574764	0.0542554	0.055317	0.0379621	0.0211362	0.0346823	0.0195988	0.0244584	0.0236285	0.0345914	0.0217008	0.0187463	0.0308299	0.0228442	0.016256	0.021234	0.0266882	0.0350101	0.030778
0.0479072	0.0453508	0.0527717	0.0440353	0.0420232	0.0471239	0.0567982	0.0470704	0.048524	0.0547182	0.0501817	0.0440682	0.0392765	0.0544452	0.0532022	0.0490429	0.0408494	0.0424336	0.0386065	0.0394574	0.0446915	0.0512943	0.0389407	0.043945	0.053394	0.0431677	0.0505965	0.0396985	0.053964	0.0472146	0.051617	0.0520025	0.0533549	0.0499005	0.0401329	0.0353833	0.0326312	0.0317595	0.0273791	0.0348982	0.0333872	0.0265132	0.0310996	0.0325386	0.0396591	0.0308301	0.0293442	0.0305558	0.0336551	0.03048
0.0305287	0.0493645	0.0421349	0.0274263	0.0396757	0.0368498	0.0527203	0.0278341	0.0337812	0.050362	0.0345715	0.0363104	0.0209368	0.0360489	0.0339957	0.0449867	0.0348991	0.028845	0.0401828	0.041187	0.0487795	0.0563391	0.0273727	0.032346	0.0492618	0.027195	0.0351156	0.0316547	0.0490126	0.0377267	0.0471751	0.0570864	0.0486177	0.0546456	0.0256474	0.0353427	0.0313339	0.0305942	0.0222051	0.034837	0.029355	0.0213285	0.0295227	0.0292921	0.0411072	0.0292075	0.0260515	0.0258493	0.0293311	0.0236421
0.052909	0.0540056	0.0556068	0.0531458	0.0465087	0.0497364	0.0587562	0.054275	0.0533104	0.0566477	0.055338	0.0467296	0.0478318	0.0606734	0.0623788	0.0513664	0.0449297	0.048455	0.0437392	0.0442794	0.0542492	0.0608701	0.044996	0.0497961	0.0549967	0.0486627	0.0564715	0.0349669	0.0547367	0.0513316	0.0534598	0.0617323	0.0547479	0.0596941	0.0468267	0.0268226	0.0533543	0.0274172	0.0434724	0.0269871	0.054305	0.0400611	0.027908	0.0463684	0.0215895	0.0283639	0.0347447	0.0440835	0.0532038	0.0502393
0.0592213	0.0588898	0.0613964	0.0595606	0.0516504	0.0554019	0.0625261	0.0600596	0.0586773	0.0608746	0.0610932	0.0521546	0.0542025	0.066151	0.0677288	0.0557993	0.050533	0.0545547	0.0494545	0.049644	0.059041	0.0649871	0.0515249	0.0558551	0.0594044	0.0548495	0.0623549	0.041746	0.0592561	0.0570021	0.0574044	0.0656642	0.0589354	0.0642565	0.0529832	0.0359909	0.0605213	0.0366802	0.0512818	0.0360855	0.0617094	0.048001	0.0371174	0.0538919	0.0314377	0.0371877	0.04333	0.0519226	0.060379	0.0576426
0.0549841	0.0562217	0.058297	0.0549893	0.0488626	0.0524901	0.0616942	0.0562087	0.0551866	0.0597956	0.057135	0.0495024	0.0500613	0.0629761	0.0643822	0.0540844	0.0471554	0.0506896	0.0467838	0.0471052	0.0567354	0.0631691	0.0471479	0.0519492	0.0580511	0.0508659	0.0584083	0.0375427	0.0577564	0.0540503	0.0563538	0.0643283	0.0576369	0.0622391	0.04924	0.0277105	0.054887	0.0282627	0.0449762	0.0279671	0.0560643	0.0414207	0.0289704	0.0476884	0.0224483	0.029082	0.0357597	0.0455501	0.05457	0.0517651
0.0560262	0.0565134	0.0603897	0.0561799	0.0497326	0.0551417	0.064027	0.0568766	0.0553692	0.0624653	0.0573718	0.0518241	0.0511248	0.0636065	0.0645379	0.0570331	0.0462417	0.0516658	0.0459341	0.0463631	0.0563732	0.0628116	0.0486098	0.0532377	0.0608537	0.0519867	0.0595242	0.0420062	0.0606895	0.0555471	0.0588559	0.0635825	0.0603343	0.0615147	0.0501368	0.028575	0.0538266	0.0290187	0.044583	0.0273191	0.0547813	0.0412851	0.0289417	0.0473502	0.0242657	0.0292458	0.0356779	0.0454381	0.0539581	0.0509554
[truncated: 36 more columns]

## Sheet: Dataset_Tab6_ARTR_Fst
AT_BB	AT_BC	AT_BT	AT_BW	AT_CB	AT_DK	AT_DT	AT_EC	AT_EW	AT_HC	AT_JV	AT_KN	AT_LB	AT_LN	AT_OC	AT_OT	AT_RB	AT_RK	AT_SS	AT_VM	AT_YB	AV_AN	AV_AS	AV_BM	AV_CC	AV_CV	AV_DK	AV_FP	AV_GC	AV_LV	AV_NV	AV_PL	AV_PR	AV_SN	AV_TF	AV_UV	hybrid_CV	hybrid_DK	hybrid_FP	hybrid_JV	hybrid_KN	hybrid_PT	hybrid_SS	hybrid_VM
0	0.0365908	0.0323679	0.0330134	0.0371357	0.030751	0.0271309	0.0418283	0.0285329	0.0355918	0.0409728	0.0668437	0.0609643	0.0387435	0.0372059	0.0388256	0.0606358	0.028842	0.0338511	0.0280701	0.0551602	0.1377	0.136957	0.136929	0.139987	0.139364	0.144553	0.140693	0.136045	0.140218	0.137258	0.139639	0.137214	0.139171	0.136919	0.135061	0.0981411	0.0975058	0.115184	0.0560694	0.0891671	0.0843451	0.107005	0.0707232
0.012158	0	0.0267688	0.0266017	0.0356113	0.0338191	0.032428	0.0311926	0.0326214	0.0288032	0.0323742	0.063111	0.0577114	0.0278533	0.0268099	0.0272424	0.0569575	0.0326266	0.0291883	0.0276988	0.0521497	0.144191	0.143568	0.1432	0.145198	0.145926	0.150501	0.14594	0.142094	0.146651	0.143887	0.145807	0.143196	0.144508	0.141784	0.140217	0.10316	0.104379	0.119484	0.0543455	0.0904397	0.090124	0.111029	0.0759356
0.0106136	0.00853495	0	0.016431	0.040322	0.0247381	0.0237904	0.0236204	0.0255787	0.0209751	0.0245933	0.0747561	0.0686699	0.0207602	0.02059	0.02101	0.0684375	0.0263797	0.0201247	0.0193961	0.063082	0.142284	0.141303	0.140921	0.142572	0.143956	0.149134	0.143674	0.139633	0.144433	0.141607	0.143948	0.140942	0.142155	0.13989	0.138021	0.102552	0.101321	0.11746	0.0491138	0.0941145	0.0872304	0.108782	0.0714581
0.0107372	0.0084199	0.00488893	0	0.0395082	0.0257694	0.0246452	0.0233035	0.0254231	0.0209504	0.0247978	0.0743402	0.0678935	0.02025	0.0214312	0.0199243	0.0682494	0.0260555	0.0195896	0.01881	0.0623651	0.142365	0.141874	0.141424	0.143058	0.144249	0.14904	0.143745	0.139747	0.144739	0.141668	0.14388	0.14104	0.142483	0.140208	0.138468	0.102652	0.101462	0.116858	0.0499805	0.0949881	0.0874789	0.108681	0.0719679
0.0124183	0.0117138	0.0137452	0.0133624	0	0.0394386	0.0390677	0.0471576	0.0376503	0.0417891	0.0468461	0.0409525	0.0362161	0.0449625	0.0432193	0.043406	0.0367473	0.0360188	0.0407642	0.0370552	0.0305553	0.140789	0.140281	0.140109	0.14294	0.142529	0.147801	0.143314	0.139118	0.143438	0.140525	0.142662	0.139874	0.142236	0.138935	0.137747	0.0963599	0.101814	0.117165	0.0588498	0.0786362	0.086608	0.109509	0.0759815
0.00992708	0.0110669	0.00769677	0.00801067	0.0133693	0	0.0221588	0.0329526	0.0248465	0.0283517	0.0333618	0.073647	0.0678323	0.0307961	0.0301845	0.0308481	0.0682531	0.0275458	0.026644	0.0217869	0.0620405	0.13895	0.138548	0.137768	0.140831	0.14052	0.145766	0.141182	0.137107	0.141274	0.138433	0.140581	0.138197	0.140162	0.137782	0.135817	0.0996817	0.0990158	0.11532	0.0531556	0.0930152	0.0855535	0.10787	0.0704434
0.00863646	0.0106538	0.00743109	0.00764037	0.0133073	0.00679375	0	0.0331298	0.0230905	0.0275616	0.0334194	0.0726364	0.0661981	0.0300043	0.0284378	0.0296779	0.0663543	0.0252385	0.0258097	0.0203465	0.0605822	0.136168	0.135343	0.134862	0.138251	0.137688	0.142804	0.138688	0.134156	0.138457	0.135674	0.137641	0.135429	0.137488	0.135298	0.133241	0.0967218	0.0949185	0.113004	0.0494412	0.0900836	0.081716	0.104216	0.0669456
0.014426	0.0102232	0.00733867	0.00724743	0.0168117	0.0107794	0.0108487	0	0.0334556	0.0257845	0.0291624	0.0805364	0.075053	0.0184552	0.0247823	0.0238067	0.0749624	0.0345408	0.0260557	0.0264333	0.0694576	0.147962	0.14756	0.147193	0.14863	0.150066	0.154353	0.149232	0.14546	0.150739	0.147205	0.149645	0.146691	0.148124	0.145317	0.143844	0.109332	0.109353	0.12342	0.0584042	0.102037	0.095409	0.114915	0.0803652
0.00903522	0.0105915	0.00793658	0.00789267	0.0125913	0.00773605	0.00709693	0.0109375	0	0.027894	0.0341315	0.0712389	0.0648352	0.0308486	0.0305302	0.0305904	0.0654949	0.024461	0.0262144	0.0215612	0.0585001	0.138084	0.137679	0.13748	0.140045	0.14031	0.144911	0.140614	0.136293	0.140982	0.137537	0.140006	0.137179	0.139451	0.136943	0.135275	0.0985572	0.0981536	0.114424	0.0521209	0.0910948	0.0836045	0.105857	0.069057
0.0117703	0.00925362	0.00639978	0.00643695	0.0142677	0.00904473	0.00876799	0.00818512	0.00885088	0	0.0276452	0.0753806	0.0693043	0.0234648	0.0239872	0.021986	0.069523	0.0286476	0.0229723	0.02235	0.0634761	0.145087	0.14462	0.144316	0.146061	0.14703	0.151024	0.146337	0.142568	0.147631	0.144691	0.146791	0.144001	0.145212	0.142853	0.141032	0.105446	0.105229	0.11984	0.0540788	0.0974492	0.0910336	0.11152	0.075512
0.0142127	0.0109114	0.00790468	0.00789241	0.0167634	0.0110643	0.0111128	0.0095236	0.0113084	0.00897707	0	0.0786442	0.0737915	0.0267017	0.0255632	0.0257646	0.0731356	0.0351732	0.0276077	0.0273736	0.0683724	0.146576	0.145961	0.145753	0.147402	0.148391	0.152719	0.148123	0.144242	0.149205	0.146062	0.1483	0.145594	0.146894	0.14459	0.14284	0.108255	0.108143	0.121697	0.0575835	0.0998626	0.0944314	0.114937	0.0791485
0.0261942	0.0239177	0.0301226	0.0299467	0.0137368	0.0294833	0.0292143	0.0339107	0.0279363	0.0305788	0.0331053	0	0.0238029	0.0779464	0.0754755	0.0771949	0.0234578	0.0684819	0.074085	0.0718311	0.0228009	0.148091	0.147543	0.147469	0.150183	0.149445	0.155058	0.150575	0.146953	0.150804	0.148224	0.150053	0.14792	0.149601	0.146574	0.145739	0.108262	0.116136	0.128967	0.0845744	0.0817468	0.102993	0.122315	0.0977439
0.022888	0.0210144	0.0266658	0.0263049	0.0117567	0.0261683	0.0254848	0.0304396	0.0244484	0.0271441	0.0298667	0.00733383	0	0.0721868	0.0698164	0.0713413	0.0182852	0.0624285	0.0681512	0.0651818	0.0207258	0.141553	0.140969	0.140805	0.144322	0.143004	0.148529	0.144239	0.140574	0.14433	0.14131	0.143793	0.141191	0.143624	0.140269	0.139499	0.100338	0.108532	0.121961	0.0768061	0.0760639	0.0944299	0.115169	0.0891516
0.0129566	0.00891613	0.00628652	0.0061442	0.0155449	0.00982441	0.00955039	0.00561029	0.0098752	0.00731275	0.00854996	0.0320966	0.0287056	0	0.0221516	0.0212703	0.0723112	0.0311924	0.022976	0.0231535	0.0665642	0.145999	0.145731	0.145272	0.146958	0.148126	0.152556	0.147335	0.143723	0.14883	0.1457	0.147816	0.144882	0.146346	0.143816	0.14205	0.107136	0.106736	0.12107	0.0552598	0.0992631	0.0927018	0.112956	0.0774191
0.0123555	0.00859828	0.00627355	0.00653968	0.0148511	0.0096509	0.00907328	0.0077966	0.00971665	0.00747737	0.00825128	0.0308086	0.0273886	0.0068363	0	0.0207601	0.0696954	0.0318644	0.0237303	0.0238251	0.0641858	0.144851	0.144206	0.143819	0.145519	0.146799	0.151328	0.14618	0.142648	0.147557	0.144591	0.146852	0.143833	0.144895	0.142678	0.140716	0.105292	0.105164	0.119464	0.0529459	0.0970073	0.0913168	0.111675	0.0755759
0.0131491	0.00875201	0.00640121	0.00606547	0.015036	0.00990724	0.00952257	0.00750572	0.0098108	0.00683612	0.00829617	0.0317251	0.02823	0.00652978	0.00637227	0	0.0714924	0.031539	0.0234052	0.0232918	0.0655392	0.146278	0.145926	0.145672	0.146904	0.148322	0.152601	0.147795	0.143858	0.14916	0.145709	0.148075	0.145147	0.146679	0.143948	0.142448	0.107432	0.107242	0.1213	0.0551214	0.0992558	0.0930123	0.113264	0.0770163
0.0228093	0.0207239	0.0266922	0.0265302	0.0119597	0.0264022	0.0256425	0.0304577	0.0247971	0.0273168	0.0297451	0.00725896	0.00542955	0.0287595	0.0273658	0.0283906	0	0.0633619	0.0686767	0.066038	0.0208766	0.142609	0.14213	0.141714	0.144929	0.143819	0.149564	0.145478	0.141527	0.145183	0.142642	0.144753	0.142291	0.144176	0.141157	0.140272	0.101788	0.109775	0.123525	0.0777134	0.0767892	0.0961021	0.116822	0.091232
0.00920603	0.0106751	0.008267	0.00813551	0.0119188	0.00872609	0.00785749	0.0113949	0.00768548	0.00919346	0.0117246	0.0265866	0.0233916	0.0100547	0.0102839	0.0101918	0.0237423	0	0.0274974	0.0229409	0.0558596	0.141228	0.14102	0.140799	0.142838	0.143266	0.148105	0.143472	0.139256	0.144124	0.141044	0.143014	0.140437	0.141924	0.139733	0.137935	0.10012	0.100962	0.116482	0.0541366	0.0915122	0.0861818	0.108489	0.0714588
0.0111074	0.00932998	0.0060813	0.00593715	0.0138119	0.00841478	0.00809416	0.00824021	0.008201	0.00711997	0.00888512	0.0298437	0.0263961	0.00707437	0.00733205	0.00724538	0.0266765	0.00870482	0	0.0200356	0.0627816	0.143496	0.143341	0.142706	0.144633	0.145504	0.150027	0.145239	0.141274	0.146251	0.143022	0.145362	0.14264	0.14401	0.141616	0.13966	0.104189	0.103645	0.118624	0.053456	0.0955196	0.0894488	0.11024	0.073388
0.0088768	0.00877892	0.0058134	0.00562264	0.012306	0.00664867	0.00616262	0.00832931	0.0065885	0.00687227	0.00875717	0.02842	0.0247862	0.00708626	0.00731948	0.00715841	0.0251993	0.00708607	0.00607767	0	0.0595492	0.140442	0.14001	0.139512	0.141911	0.142238	0.147169	0.14249	0.138114	0.142973	0.139733	0.142004	0.139141	0.141359	0.138846	0.136993	0.100475	0.0998188	0.11537	0.0502706	0.092474	0.0853036	0.107349	0.0684987
0.0200825	0.0184379	0.0236974	0.023424	0.00959708	0.023154	0.0227111	0.0273654	0.0214336	0.0241115	0.0269376	0.00698979	0.00628923	0.0256377	0.0244486	0.0252244	0.00627187	0.020261	0.0235849	0.0219568	0	0.141473	0.141026	0.141042	0.144143	0.142986	0.148798	0.14455	0.140384	0.144483	0.141481	0.143652	0.141399	0.143567	0.140362	0.139054	0.099612	0.107545	0.121548	0.0734299	0.0756662	0.0930541	0.114639	0.0869652
0.0713398	0.0755548	0.0729204	0.073877	0.0722936	0.0704731	0.0672812	0.0791434	0.0700457	0.0766133	0.078354	0.0782331	0.0723812	0.0775596	0.0759665	0.0776964	0.0740712	0.0732277	0.0753708	0.0727017	0.0732232	0	0.016274	0.01727	0.0352074	0.0207482	0.0336126	0.0316356	0.022661	0.0205989	0.0208994	0.020869	0.0235965	0.0308488	0.0304661	0.0282367	0.0704723	0.0527817	0.0632283	0.112034	0.0995402	0.0733092	0.0701873	0.0860557
0.0711899	0.0753687	0.0725784	0.0736628	0.0721372	0.070433	0.0670735	0.0789991	0.0698916	0.0765062	0.0781868	0.0780218	0.0721688	0.0774314	0.0757367	0.0775644	0.0739168	0.0732581	0.0752701	0.072615	0.0730362	0.00477313	0	0.0152507	0.0309169	0.0200487	0.0333997	0.0293688	0.0194595	0.0194574	0.0202402	0.0201731	0.0208657	0.0265995	0.0264603	0.0249821	0.069659	0.0512898	0.0621514	0.110515	0.0977741	0.0717786	0.0688597	0.085408
0.070867	0.0750594	0.0724491	0.0735306	0.0719415	0.0700505	0.0666621	0.0788302	0.0697497	0.0763619	0.0780536	0.0778931	0.0719504	0.0772433	0.0754688	0.0775153	0.0735201	0.0731814	0.0750746	0.0724045	0.0728586	0.00504221	0.00443975	0	0.0346156	0.0159685	0.0296229	0.0308409	0.0211237	0.0160741	0.0176603	0.0166048	0.021803	0.0304437	0.029736	0.0270072	0.0681773	0.049562	0.0623929	0.110553	0.0972945	0.0710447	0.0691574	0.0844015
0.0734348	0.0770426	0.0740337	0.0751573	0.0745342	0.0726802	0.069533	0.0805871	0.072306	0.0782791	0.0799709	0.0806381	0.0749502	0.0791302	0.0771863	0.0791816	0.076415	0.0751616	0.0770491	0.0746253	0.0756426	0.0111889	0.0096448	0.0108833	0	0.0432864	0.0514788	0.0256578	0.022639	0.040032	0.0376864	0.039453	0.025763	0.0142629	0.0199032	0.0190729	0.0791588	0.0613517	0.061306	0.112263	0.104713	0.0777728	0.0704548	0.0920377
0.0720951	0.0764923	0.0740377	0.0750507	0.0731652	0.071418	0.0680536	0.0803652	0.071242	0.07787	0.0795615	0.0788303	0.0729841	0.0787778	0.0770664	0.0789332	0.0744936	0.0744427	0.076568	0.0738182	0.073803	0.00618375	0.00595492	0.00466396	0.0142172	0	0.03054	0.0382382	0.0272631	0.0188904	0.0213582	0.0188218	0.027333	0.0388797	0.0375932	0.0352548	0.0701787	0.053207	0.0676796	0.113845	0.0994746	0.0748612	0.0742851	0.0878646
0.0767396	0.0810773	0.0788837	0.0796398	0.0781053	0.076215	0.072575	0.0848441	0.0756518	0.0821856	0.0839697	0.0839696	0.0779898	0.083296	0.0815785	0.0833889	0.0797009	0.0790905	0.0811467	0.0784113	0.0789844	0.01081	0.0106867	0.00931278	0.0180549	0.00974103	0	0.0461893	0.0384526	0.0291021	0.0310985	0.0287297	0.0387021	0.0484252	0.0475832	0.0443337	0.080166	0.0633053	0.0749395	0.12139	0.108297	0.083942	0.0806954	0.095807
0.0742074	0.0781834	0.0753793	0.0763435	0.0752673	0.0734371	0.0702058	0.0816736	0.0730718	0.0792006	0.0811312	0.0812401	0.0753747	0.0801343	0.0782841	0.0804046	0.0770924	0.0761686	0.0780719	0.0755388	0.0762976	0.0100761	0.00919211	0.00961803	0.00797434	0.0123363	0.0159109	0	0.0262262	0.0349646	0.0331432	0.0347978	0.0280354	0.0239619	0.0273758	0.0231989	0.0778819	0.0608153	0.0619499	0.11429	0.104882	0.0783308	0.0715786	0.0912267
0.0695459	0.0734413	0.0706134	0.0716096	0.070624	0.0688357	0.0655326	0.0769073	0.0683494	0.0744786	0.0762481	0.0769338	0.0711237	0.0753959	0.0737689	0.0755314	0.0727193	0.0713998	0.0733149	0.0707441	0.0718323	0.00680551	0.00573871	0.00622736	0.00679996	0.00827657	0.0125701	0.00812901	0	0.0254248	0.0245703	0.0247465	0.0185078	0.0198437	0.0222202	0.0197736	0.0706483	0.0515723	0.0586685	0.108444	0.0986185	0.070708	0.0656073	0.0848633
0.0728885	0.0771995	0.0745238	0.0755012	0.0739614	0.0720155	0.068593	0.080955	0.0717417	0.0783578	0.0801245	0.079966	0.074067	0.0793306	0.0776902	0.079509	0.0756774	0.0751037	0.0771678	0.0743637	0.0749832	0.00609456	0.00573728	0.00467875	0.0128974	0.00558735	0.00915185	0.0111198	0.00763776	0	0.0196701	0.0167785	0.0264478	0.0359831	0.0362279	0.0316452	0.0722676	0.0517416	0.0662421	0.114288	0.101222	0.0746012	0.0729797	0.0880706
0.0712345	0.0756485	0.0730249	0.0738819	0.0724087	0.0706255	0.0672062	0.079162	0.0701048	0.0768302	0.0785202	0.0784783	0.0724694	0.0777189	0.0760562	0.0778174	0.0741895	0.073474	0.0755232	0.0727546	0.0733437	0.00625393	0.00600682	0.00518571	0.0120672	0.00636551	0.00990383	0.0105527	0.00741694	0.00579426	0	0.0191984	0.0254174	0.0338768	0.0331305	0.0298543	0.0701989	0.0518036	0.0638364	0.111713	0.0994203	0.0725334	0.0698824	0.0859633
0.072429	0.0767685	0.0742855	0.0751483	0.0736104	0.0716691	0.0682068	0.0804437	0.0713875	0.0780164	0.079741	0.0795061	0.0737449	0.0789063	0.0773318	0.0790821	0.0753156	0.0746384	0.0767726	0.0740085	0.0744618	0.00622422	0.00594951	0.00486198	0.0127305	0.00558715	0.00904438	0.0111209	0.00744625	0.00488021	0.00570324	0	0.0253908	0.0353967	0.0349624	0.0308536	0.0719003	0.0518753	0.0659454	0.113796	0.101059	0.0742083	0.0717239	0.0869563
0.0705498	0.0744585	0.0716979	0.0725765	0.0714357	0.0695666	0.0664102	0.0779395	0.0690991	0.0755064	0.0772752	0.0777626	0.071818	0.0763448	0.0747731	0.0764951	0.0735127	0.072352	0.0743633	0.0715223	0.0726768	0.00716696	0.00622584	0.00651988	0.00788979	0.0083628	0.0127137	0.00880998	0.00551053	0.00799635	0.00773819	0.00770511	0	0.0225969	0.0246188	0.0222523	0.0719036	0.052944	0.0610298	0.110404	0.099749	0.072627	0.0679571	0.0858896
0.0731264	0.0768769	0.0739355	0.0750378	0.074126	0.0723127	0.0691862	0.0804307	0.0719414	0.0779154	0.0797673	0.0802236	0.0745082	0.0788589	0.077017	0.0790556	0.075975	0.0747702	0.076781	0.0743876	0.0752426	0.00954447	0.00809771	0.00933885	0.00415287	0.0124231	0.016559	0.00736114	0.00588791	0.0113451	0.0106108	0.0111618	0.00682266	0	0.018563	0.0182222	0.0768732	0.0588453	0.0601893	0.111486	0.102791	0.0762702	0.0690336	0.0901848
0.0720551	0.075625	0.0731096	0.0741366	0.0727335	0.0714459	0.0683236	0.0793002	0.0709899	0.0770387	0.0788131	0.0786344	0.0728718	0.0778796	0.0761095	0.0780058	0.0744442	0.0738699	0.0758665	0.0734279	0.0736837	0.00954295	0.00816904	0.00923267	0.00599563	0.0120566	0.0164145	0.00863993	0.00674058	0.0115855	0.0105229	0.011131	0.00758527	0.00556703	0	0.0214349	0.075347	0.0585639	0.0605703	0.110017	0.0999125	0.0746531	0.0681382	0.0882855
0.069037	0.0726538	0.0698549	0.0709572	0.0701217	0.0682474	0.0650883	0.0761751	0.0678814	0.0737716	0.075626	0.0765185	0.0707281	0.074631	0.0728302	0.0748275	0.0723048	0.0708219	0.072568	0.0701753	0.0712863	0.00869858	0.00756759	0.00818772	0.00570255	0.0110889	0.014941	0.00716093	0.00588434	0.00977481	0.0092632	0.00955736	0.00673351	0.00541807	0.00652729	0	0.0725122	0.0543377	0.0573656	0.107451	0.099665	0.0714041	0.0650019	0.0849318
0.0418379	0.0443359	0.0430437	0.0436181	0.0406183	0.0416163	0.0391181	0.0483024	0.0410269	0.0458406	0.0479971	0.0475628	0.0422921	0.0468654	0.0454578	0.0470435	0.0436022	0.0426847	0.0449343	0.0425545	0.0424361	0.026453	0.0260803	0.0254004	0.0305529	0.026286	0.0315381	0.030191	0.0261616	0.0271849	0.0263798	0.0269752	0.0269083	0.0294904	0.029008	0.0272023	0	0.0469808	0.0625158	0.0648276	0.0627656	0.0421496	0.0610439	0.0601982
0.041549	0.04492	0.042375	0.0429675	0.0432314	0.0409073	0.0378319	0.0481231	0.0404573	0.0456029	0.0477921	0.0521758	0.0466163	0.0464636	0.045133	0.0468052	0.0481242	0.0428952	0.0445385	0.0421169	0.0466436	0.0186775	0.0182356	0.0175395	0.0220081	0.0188247	0.0233435	0.0220678	0.0178629	0.0183383	0.0183518	0.0183497	0.0184726	0.0210363	0.0210523	0.0189431	0.0155942	0	0.0505246	0.0609724	0.0643923	0.0353386	0.0506433	0.0535392
0.052717	0.0551009	0.0527291	0.0533029	0.0534514	0.0516627	0.0491918	0.0582632	0.0512136	0.0558683	0.0576351	0.0616602	0.0560132	0.0566021	0.0551614	0.0568091	0.0578396	0.0533882	0.0548194	0.0524904	0.0564319	0.0233259	0.0227658	0.0228201	0.0226511	0.0250703	0.0292219	0.0232138	0.0211018	0.0245077	0.0235714	0.0244041	0.022282	0.0222278	0.022486	0.0207841	0.0226301	0.0171729	0	0.0793697	0.0793469	0.0526023	0.0597062	0.0708946
0.0211657	0.0204798	0.0180379	0.0184197	0.0221287	0.0193969	0.0177979	0.0222719	0.0190284	0.020371	0.0222882	0.0345702	0.0298489	0.0207684	0.0198431	0.0208401	0.0307531	0.0200747	0.0198877	0.0185221	0.028594	0.0478797	0.0473305	0.0472824	0.0483788	0.0489121	0.0540602	0.049696	0.0452575	0.0492868	0.0479779	0.0489639	0.0465417	0.0480729	0.0476081	0.0449171	0.0224523	0.0204661	0.0290416	0	0.0585447	0.0417783	0.0708294	0.0498306
0.0371732	0.037856	0.0392077	0.0396518	0.0318675	0.0383106	0.0364658	0.0443395	0.0372545	0.0415174	0.0436248	0.0338417	0.0302542	0.0425263	0.0411603	0.0425647	0.0312574	0.0379097	0.0402576	0.0382802	0.0304735	0.0415294	0.0408151	0.0405282	0.0447418	0.04148	0.0469683	0.0449292	0.0406869	0.0423803	0.0416688	0.0422478	0.0415383	0.0437897	0.0425602	0.0414691	0.0227842	0.022917	0.0304056	0.0208066	0	0.0520798	0.0754207	0.0680436
0.0345857	0.0371509	0.0349721	0.0355612	0.0352347	0.0340858	0.0316637	0.0402723	0.0332434	0.0378262	0.0401105	0.0444515	0.0388741	0.0386726	0.0375768	0.0389044	0.0404259	0.0350739	0.0367799	0.0345447	0.0387875	0.0275009	0.0270438	0.0265881	0.0298083	0.028088	0.0329536	0.0301637	0.0260523	0.0281078	0.0272601	0.0278528	0.027052	0.0291869	0.0286329	0.026612	0.0137737	0.0109049	0.0178315	0.0130987	0.017952	0	0.0493627	0.0478547
0.0474959	0.0496479	0.0473679	0.0479516	0.0484217	0.0467748	0.0438684	0.0525638	0.0459077	0.0502993	0.0528259	0.0569249	0.0514803	0.0512803	0.0499351	0.0514701	0.0531075	0.0481619	0.0493144	0.047388	0.0517178	0.0264692	0.0257115	0.0257897	0.0266826	0.028059	0.0319614	0.0275266	0.0241647	0.0275234	0.0263814	0.0270117	0.0253589	0.0261327	0.0258963	0.0240365	0.0219223	0.0171079	0.021841	0.0252557	0.0285244	0.0165297	0	0.066956
0.0278	0.0301778	0.0273187	0.0279651	0.0300186	0.026819	0.0246692	0.0324539	0.026234	0.030099	0.0321655	0.0415519	0.0362846	0.0309673	0.0298908	0.0308239	0.0376948	0.0279179	0.0289734	0.0265125	0.035463	0.0341665	0.0338874	0.0334731	0.0372593	0.034903	0.0397086	0.0374261	0.0331422	0.0349819	0.0342552	0.0346535	0.0336895	0.0364062	0.0358839	0.0332862	0.021259	0.017742	0.0260379	0.0166206	0.0250419	0.0157474	0.0242348	0

## Sheet: Dataset_Tab7_Sph_Fst
fendleri_apache	fendleri_blackhawk	fendleri_bonita	fendleri_cer_gord	fendleri_fs_151	fendleri_jemez_mtn	fendleri_jemez_rec	fendleri_malpais	fendleri_mesa	fendleri_ortiz	fendleri_rockhouse	fendleri_sand	fendleri_sandia2	hybrid_buckman	hybrid_can_col	hybrid_cer_gord	hybrid_fs_151	hybrid_ft_stan	hybrid_govern	hybrid_hach	hybrid_jemez_mtn	hybrid_la_cien	hybrid_leonora	hybrid_malpais2	hybrid_mesa	hybrid_nmlc	hybrid_ortiz	hybrid_placit	hybrid_red_hill	hybrid_san_aug	hybrid_sandia	hybrid_sevill	hybrid_starv	hybrid_water	hybrid_ysidro	SP_other_3river	SP_other_B044	SP_other_ball	SP_other_can_col	SP_other_crow	SP_other_ex116	SP_other_hwy380	SP_other_lov	SP_other_ojito	SP_other_perea	SP_other_placit	SP_other_sw_white	SP_other_tular	SP_other_whites	SP_other_ysidro
0	0.0172503	0.0184922	0.0299507	0.030987	0.0286196	0.0248176	0.0200429	0.0301449	0.0404264	0.0302679	0.0133229	0.0254224	0.0304023	0.0601415	0.0323346	0.0402534	0.129254	0.0348871	0.079219	0.0341826	0.039305	0.0359322	0.0508332	0.0322897	0.0316999	0.0338516	0.0446451	0.0289574	0.035001	0.0407642	0.0726003	0.0906838	0.0313477	0.0488304	0.111583	0.156877	0.118045	0.117592	0.124502	0.101378	0.11654	0.158955	0.121805	0.116383	0.120493	0.123867	0.119612	0.161393	0.11679
0.00503878	0	0.0212023	0.035893	0.0366348	0.0326842	0.0290878	0.0225926	0.034947	0.0453521	0.0353577	0.0166248	0.0233986	0.0367222	0.0683234	0.0386365	0.045608	0.137997	0.0421252	0.0873193	0.039179	0.0467043	0.0434144	0.0559146	0.0388343	0.0382331	0.0403111	0.051833	0.0354277	0.0404837	0.0479195	0.0791589	0.100623	0.0382191	0.0565865	0.113911	0.164392	0.120632	0.125415	0.132071	0.104038	0.11918	0.166527	0.12433	0.119305	0.123131	0.131947	0.122318	0.169088	0.118894
0.00545245	0.00628983	0	0.0214079	0.0223376	0.0194703	0.0155149	0.0113817	0.0223427	0.0334431	0.0212301	0.0193892	0.0203972	0.0212634	0.0535551	0.0238494	0.0330368	0.129487	0.025763	0.0800591	0.0258088	0.0286834	0.0275115	0.0507788	0.0227196	0.0226205	0.0238284	0.0364529	0.0247102	0.0284578	0.0314055	0.0680264	0.0873835	0.0240644	0.0402085	0.1079	0.158286	0.11471	0.118318	0.125376	0.0980875	0.113529	0.160473	0.118803	0.113245	0.117188	0.124755	0.116512	0.16272	0.113241
0.00941964	0.0115655	0.00645782	0	0.0211978	0.0225461	0.0180799	0.0238149	0.0244725	0.032369	0.022866	0.0320376	0.0314203	0.0183289	0.0530634	0.0191244	0.0303607	0.115081	0.021366	0.0769358	0.0268522	0.0239429	0.0209815	0.0539161	0.0221885	0.0182532	0.0215358	0.0330058	0.0293103	0.0365805	0.028917	0.0691904	0.0724967	0.0260942	0.0380771	0.113858	0.143114	0.121043	0.110913	0.117408	0.103864	0.119332	0.145099	0.125195	0.119088	0.123667	0.115532	0.122635	0.147512	0.119554
0.00982457	0.0118118	0.00681467	0.00637698	0	0.0240654	0.0193722	0.0242939	0.0247539	0.0328102	0.0236375	0.0334858	0.0311754	0.0197462	0.0563871	0.0214603	0.0223026	0.115073	0.0225202	0.0789025	0.0290368	0.0268352	0.0230641	0.0555807	0.0246687	0.0204518	0.0239977	0.0348823	0.0325918	0.0396765	0.0320851	0.0728458	0.0730496	0.0288779	0.0409936	0.116602	0.142778	0.123964	0.112275	0.118905	0.107388	0.122263	0.144689	0.127621	0.122404	0.126424	0.116475	0.125221	0.146675	0.122776
0.00892378	0.0103306	0.00580005	0.00684088	0.0073581	0	0.0173803	0.021527	0.0251529	0.0353068	0.0241509	0.0304143	0.027264	0.0214681	0.0536987	0.0237126	0.0336415	0.122465	0.0250838	0.079596	0.0232829	0.0274487	0.0256531	0.0539647	0.023708	0.0226354	0.0242851	0.0348927	0.0290592	0.0336538	0.0307623	0.0673455	0.0812762	0.0269789	0.0388061	0.109017	0.151415	0.115746	0.114632	0.121797	0.0993165	0.114696	0.153294	0.119906	0.113782	0.118273	0.120502	0.117805	0.155842	0.114024
0.00753141	0.00901788	0.00453516	0.00532905	0.00571653	0.00513064	0	0.0178416	0.0203226	0.0307343	0.0201596	0.0267993	0.0246273	0.0169556	0.0528976	0.0193202	0.0288255	0.120056	0.0204331	0.0774808	0.0228959	0.0237018	0.0209847	0.0523297	0.019776	0.017421	0.0210538	0.0323336	0.0266558	0.0332584	0.0282162	0.0682856	0.0773841	0.0243659	0.0368943	0.112626	0.148443	0.119799	0.112965	0.119486	0.102611	0.118357	0.150344	0.123995	0.118024	0.122664	0.118045	0.121502	0.152797	0.118507
0.00600759	0.00678176	0.00324428	0.00733715	0.00758483	0.00654072	0.00532013	0	0.0247163	0.0341957	0.0231017	0.0210062	0.0207852	0.0244228	0.0583729	0.0267738	0.0353017	0.133293	0.0292904	0.0840916	0.0283032	0.0334315	0.0307087	0.0540487	0.0260548	0.0255981	0.0272399	0.0397112	0.028263	0.0316759	0.036005	0.0720203	0.0910904	0.0276659	0.0450283	0.11112	0.161292	0.117802	0.121549	0.128654	0.101369	0.116692	0.163575	0.122209	0.116376	0.120385	0.128105	0.119592	0.165872	0.116428
0.00954126	0.0113187	0.00683119	0.00757864	0.0076551	0.00781316	0.00611777	0.00767711	0	0.0366443	0.0256319	0.0322099	0.0310519	0.0224953	0.0559878	0.0251416	0.0330796	0.119985	0.026014	0.0799751	0.0290825	0.0296349	0.0266044	0.0565903	0.0248999	0.0236553	0.0264077	0.0368756	0.031679	0.0379429	0.0332627	0.0709974	0.0792086	0.029229	0.0414088	0.113441	0.148367	0.120495	0.114313	0.120474	0.103733	0.118723	0.149556	0.124627	0.118759	0.123108	0.119234	0.121926	0.152382	0.118648
0.0136964	0.0156279	0.0108354	0.0104371	0.0107388	0.0115716	0.00976548	0.0112624	0.0121563	0	0.0345959	0.0424301	0.0414491	0.0315014	0.0664628	0.0327137	0.0409845	0.12236	0.0344819	0.0862255	0.0393998	0.0390414	0.0345871	0.0631602	0.0360591	0.0321804	0.0318469	0.0453636	0.0438254	0.0492266	0.0428997	0.0803345	0.0823197	0.0402971	0.0524357	0.121501	0.149312	0.128418	0.118471	0.124922	0.11258	0.126715	0.151007	0.131778	0.126905	0.130681	0.122802	0.129829	0.153473	0.127415
0.00960627	0.011311	0.00646728	0.0069817	0.00725209	0.00742637	0.00604172	0.00716147	0.0079333	0.011392	0	0.0319942	0.0312419	0.0213589	0.0534048	0.0251336	0.0323269	0.120532	0.0249997	0.0771612	0.0271959	0.0282412	0.0252483	0.0548828	0.0242025	0.0219007	0.024369	0.0349791	0.0305746	0.0356329	0.031937	0.0687373	0.0782137	0.027812	0.0397397	0.112698	0.148787	0.119038	0.11139	0.117884	0.103569	0.118113	0.15094	0.123146	0.11761	0.121651	0.116523	0.12088	0.153128	0.11811
0.0038964	0.0048677	0.00576692	0.0101804	0.0107958	0.00957979	0.00826028	0.00634375	0.0103698	0.014567	0.0102591	0	0.0260677	0.0327015	0.0606031	0.0347095	0.0424487	0.131221	0.0374091	0.0798882	0.0358957	0.0409994	0.0392139	0.0507844	0.0340722	0.0343775	0.0355663	0.0466538	0.0294174	0.0354431	0.0422504	0.0726171	0.0929798	0.0327247	0.0502139	0.110409	0.158747	0.11704	0.11848	0.125212	0.100414	0.115252	0.160876	0.120691	0.115488	0.11934	0.12499	0.118732	0.163307	0.115653
0.00775571	0.00720877	0.00605174	0.00993024	0.00987548	0.00849247	0.00751613	0.00622558	0.00988052	0.0140403	0.00980754	0.0080263	0	0.0329918	0.0696173	0.0342022	0.0418437	0.140921	0.0372768	0.0916091	0.0362115	0.0432004	0.0400873	0.0580646	0.0356079	0.0339817	0.0363251	0.0483373	0.0390766	0.0422583	0.0451503	0.0816212	0.100293	0.0382559	0.056366	0.117363	0.166822	0.124246	0.127939	0.135148	0.107925	0.123161	0.169134	0.128174	0.123677	0.127032	0.134788	0.126264	0.171335	0.122085
0.00946352	0.011765	0.00643573	0.00539008	0.00581637	0.00643432	0.00491855	0.00757409	0.0068435	0.00998103	0.00638466	0.0103817	0.0104018	0	0.047216	0.0177623	0.0280477	0.106739	0.0173431	0.0714888	0.0238164	0.0185725	0.0162554	0.052346	0.018115	0.0150306	0.0182421	0.0282913	0.0252374	0.0334687	0.0235329	0.0632913	0.0649218	0.0230096	0.0324425	0.109939	0.135698	0.116907	0.105612	0.111759	0.100444	0.115561	0.137184	0.12118	0.11528	0.119597	0.109115	0.118565	0.139953	0.116372
0.0205786	0.0238862	0.0175825	0.0176021	0.0190363	0.0176345	0.0173437	0.0196628	0.0187132	0.0236425	0.0177623	0.020733	0.0243328	0.0151389	0	0.0513528	0.0611443	0.102541	0.0493616	0.0546798	0.0449399	0.0366314	0.045608	0.0545928	0.0391377	0.0484646	0.0444268	0.0406574	0.028931	0.0286773	0.0296408	0.0215488	0.0754212	0.0327863	0.0231723	0.0576373	0.132865	0.0617543	0.0856641	0.0920952	0.0516507	0.0630303	0.134232	0.0685078	0.0616686	0.0649517	0.0905584	0.0645371	0.137303	0.0671888
0.0102169	0.0125771	0.00728311	0.00566354	0.00645744	0.007203	0.00568331	0.00840804	0.00776146	0.0105687	0.00767948	0.0111712	0.0110125	0.00518519	0.0168214	0	0.0298171	0.106932	0.0202948	0.0731115	0.0271531	0.0222677	0.0190354	0.0537544	0.0219589	0.0177732	0.0211786	0.0312351	0.0294777	0.0379097	0.0272203	0.0670543	0.0654331	0.0261458	0.036117	0.113264	0.134581	0.12048	0.106183	0.112719	0.103706	0.118971	0.136619	0.124434	0.118326	0.122805	0.109566	0.121775	0.139137	0.119255
0.0134863	0.0156206	0.0106792	0.00960923	0.00686738	0.0108666	0.00903327	0.0117217	0.0108108	0.0140825	0.0104011	0.0144933	0.014119	0.00873877	0.0212362	0.00938486	0	0.111671	0.0299635	0.0812633	0.0365138	0.0335243	0.0295255	0.0613139	0.0321025	0.0279559	0.0309944	0.0407964	0.0398484	0.0474484	0.0381833	0.0772104	0.0714828	0.0367365	0.0472301	0.120562	0.138138	0.127755	0.11233	0.118196	0.111096	0.125616	0.139752	0.130829	0.125696	0.130075	0.115113	0.128612	0.142089	0.12629
0.0565776	0.0632312	0.0560202	0.0461209	0.0462766	0.0514992	0.0490161	0.0588794	0.0494539	0.0517875	0.0494918	0.0583616	0.0646043	0.0411296	0.0393823	0.0414084	0.0447481	0	0.102627	0.0894128	0.113721	0.0988748	0.097483	0.111139	0.107365	0.105026	0.109771	0.101408	0.110302	0.12236	0.0995228	0.109508	0.0404355	0.109936	0.101155	0.144929	0.036365	0.148405	0.0893998	0.0869499	0.13823	0.147199	0.0329948	0.152064	0.147987	0.149836	0.0810353	0.148306	0.0355578	0.151134
0.0111911	0.013856	0.00801662	0.00638572	0.0067199	0.00768653	0.00605336	0.00934722	0.00800232	0.0111261	0.00761127	0.01223	0.0120789	0.00505674	0.0160358	0.00595522	0.00937835	0.0389331	0	0.072362	0.0267204	0.0199761	0.0169831	0.0552833	0.020694	0.0166314	0.0203737	0.0287476	0.0291952	0.0375577	0.0247056	0.0652044	0.0607933	0.0258167	0.0334121	0.112565	0.130811	0.119482	0.10466	0.110503	0.102631	0.118061	0.132236	0.123882	0.117544	0.121871	0.107622	0.120783	0.134641	0.118668
0.0299027	0.0343858	0.0302315	0.0284211	0.0293911	0.0298246	0.0285091	0.0323394	0.0300092	0.0333602	0.0283279	0.0301951	0.0363126	0.0255611	0.0179335	0.0265485	0.0306967	0.0338815	0.0259557	0	0.0700067	0.0673102	0.0687076	0.0530153	0.0689453	0.0709619	0.0730539	0.0704099	0.0627305	0.0722746	0.0649839	0.0639538	0.07406	0.0668885	0.0627354	0.108973	0.11465	0.11312	0.0353686	0.0371277	0.0990022	0.112889	0.115178	0.118157	0.111903	0.115749	0.0367354	0.114682	0.118457	0.115015
0.0109509	0.0127895	0.00800651	0.00833184	0.00905527	0.00716352	0.00696404	0.00894378	0.00921728	0.013089	0.00841794	0.011587	0.0117013	0.00724602	0.014219	0.00839568	0.0119107	0.0456635	0.00821205	0.0247001	0	0.0261739	0.0263519	0.0507308	0.023638	0.0245101	0.0259991	0.0332509	0.0269782	0.0321078	0.0279156	0.0583752	0.0745756	0.0260691	0.0330385	0.101768	0.143349	0.108181	0.103776	0.110501	0.0924275	0.107303	0.144604	0.112878	0.106663	0.111055	0.108823	0.110221	0.147294	0.107629
0.0126234	0.0153428	0.00884923	0.00719668	0.00813429	0.00834954	0.00705288	0.0105796	0.00915656	0.0126781	0.00866653	0.0133131	0.0140317	0.00546248	0.0112251	0.00660188	0.0105804	0.036607	0.00586387	0.0237298	0.00796949	0	0.0178505	0.0527538	0.0183008	0.0190955	0.0202306	0.0247498	0.0229469	0.0298688	0.0183139	0.0504046	0.0593298	0.0211985	0.0238115	0.0961621	0.129182	0.102849	0.100879	0.106581	0.0874436	0.101696	0.130295	0.1077	0.101065	0.10548	0.103965	0.104582	0.133009	0.103405
0.0115006	0.0142644	0.00854524	0.00619436	0.00685678	0.00779496	0.00616216	0.0097973	0.00811375	0.0110502	0.00766254	0.0127825	0.0130068	0.00469219	0.0146006	0.0055416	0.00919705	0.0363259	0.00489403	0.0244357	0.00804538	0.00523389	0	0.0537907	0.0194891	0.0157112	0.0196646	0.0265926	0.0272424	0.0356464	0.0217811	0.0613673	0.0558814	0.023944	0.030368	0.109141	0.125675	0.116265	0.100906	0.106791	0.0995734	0.114517	0.127169	0.120814	0.114406	0.118717	0.1035	0.117529	0.129784	0.115833
0.0177384	0.0201468	0.0176124	0.0187456	0.0195377	0.0189413	0.0181929	0.0190597	0.0201625	0.0232583	0.0191787	0.0176802	0.0211957	0.0179241	0.0184755	0.0185386	0.0220631	0.046892	0.0190831	0.0182131	0.0174462	0.0179739	0.0182685	0	0.0506483	0.052925	0.0540012	0.0572724	0.0439528	0.0506905	0.0509954	0.0599253	0.0843467	0.0484061	0.05279	0.0986641	0.135861	0.104408	0.0868188	0.0929313	0.08847	0.10336	0.137294	0.108908	0.103254	0.106957	0.0928484	0.105406	0.13995	0.104786
0.0101405	0.0124264	0.00687798	0.00666621	0.00745927	0.00714894	0.00582915	0.00801649	0.0076565	0.0117121	0.00734095	0.0108003	0.0112915	0.0053211	0.0120629	0.00655038	0.0102216	0.0413657	0.00614599	0.0245963	0.007163	0.00536014	0.00572237	0.0172604	0	0.0193453	0.0198639	0.0257619	0.0216156	0.0270502	0.0195518	0.0529061	0.0673175	0.0196495	0.0256258	0.0979623	0.136888	0.104714	0.103469	0.109897	0.0887912	0.103453	0.138515	0.10905	0.102867	0.10709	0.108105	0.106777	0.141142	0.10472
0.00997963	0.0123616	0.00691964	0.00535686	0.00607303	0.0068446	0.00509051	0.0080391	0.00718348	0.01027	0.00657609	0.0110324	0.0108226	0.004328	0.0156685	0.00518361	0.00867833	0.0399682	0.00481438	0.0253495	0.00745528	0.00560091	0.00452596	0.0181261	0.00569987	0	0.0187579	0.027972	0.0271583	0.0353794	0.0233704	0.0642112	0.0630313	0.0237135	0.0327192	0.111543	0.134064	0.118778	0.104431	0.109849	0.102071	0.117421	0.135412	0.123217	0.116891	0.121288	0.107772	0.120118	0.138107	0.118246
0.010771	0.013038	0.00723678	0.00646458	0.00729168	0.00736792	0.00624533	0.00851742	0.00809845	0.0102142	0.00746573	0.0115581	0.0115866	0.0053551	0.0140961	0.00630987	0.00987611	0.0426873	0.00602897	0.0266992	0.00801081	0.00594483	0.00577371	0.0185814	0.00588629	0.00552927	0	0.0279171	0.0256752	0.0308784	0.0229197	0.0589318	0.0680686	0.0225414	0.0303662	0.10381	0.139348	0.110596	0.107558	0.113754	0.0942719	0.109185	0.14072	0.115042	0.108982	0.113178	0.111733	0.112148	0.143293	0.110503
0.0149075	0.0176418	0.0117388	0.0104321	0.0111365	0.0111213	0.0100951	0.0130455	0.0119004	0.0154157	0.0112332	0.0157558	0.0162474	0.00866904	0.0129558	0.00975462	0.0135346	0.0386648	0.00887807	0.0256107	0.0105799	0.00746582	0.00810574	0.019963	0.00787762	0.00856951	0.00868041	0	0.0296021	0.0341826	0.02462	0.0526642	0.0642332	0.0273627	0.0292536	0.0950251	0.130676	0.100884	0.102932	0.108573	0.0869721	0.100076	0.132076	0.105947	0.0999771	0.103477	0.106551	0.103036	0.134565	0.101934
0.00894998	0.0111441	0.00739272	0.00901155	0.0101579	0.00886213	0.0080178	0.00864259	0.00988217	0.0145461	0.00946012	0.00909137	0.0124195	0.00757512	0.00858359	0.00898287	0.0129623	0.0432935	0.00890223	0.0217165	0.00819241	0.00679974	0.00821083	0.0145194	0.00637215	0.00819914	0.0077025	0.00913845	0	0.0187856	0.0197873	0.0385149	0.0741793	0.0178631	0.0223832	0.079337	0.140786	0.0852888	0.100827	0.107668	0.0703141	0.0845957	0.14265	0.0911105	0.0842151	0.0882299	0.106671	0.0875115	0.145442	0.0868236
0.011175	0.0130096	0.00869578	0.0117257	0.0129689	0.0105385	0.0104431	0.00992164	0.0122888	0.0169413	0.0114917	0.0113238	0.0136604	0.010584	0.00891751	0.0121996	0.0162253	0.0514249	0.0121124	0.0267897	0.0100767	0.00934727	0.0114301	0.017226	0.00825299	0.011306	0.00967619	0.0110504	0.00552334	0	0.0238375	0.0349258	0.0868254	0.0208627	0.0249042	0.0673981	0.15306	0.0726976	0.110494	0.11756	0.0604976	0.073083	0.155157	0.0785838	0.0719903	0.0756871	0.117387	0.0751997	0.157718	0.0754685
0.0130991	0.0156885	0.00964143	0.00885391	0.00992803	0.00936757	0.00853448	0.0113505	0.0103582	0.0141073	0.00993738	0.0136725	0.0146567	0.00700579	0.00896207	0.00823112	0.0123292	0.0371002	0.00736951	0.0229947	0.00843846	0.005311	0.00644312	0.0171036	0.00570559	0.00697283	0.00677211	0.00740241	0.00580019	0.00733834	0	0.0401304	0.0620727	0.0192771	0.019519	0.0824376	0.130417	0.0886739	0.099516	0.105342	0.074538	0.0885746	0.131987	0.094594	0.0875723	0.0916219	0.103136	0.0907975	0.134695	0.0907357
0.0258136	0.0287942	0.0231958	0.0239303	0.0256053	0.0230205	0.0234407	0.0252147	0.0247992	0.0296862	0.0238266	0.0257191	0.0297313	0.0211753	0.00631214	0.0228763	0.0277982	0.0433552	0.022027	0.0218563	0.0192385	0.0158211	0.0204054	0.020816	0.0168187	0.0216444	0.0191585	0.0170967	0.0116361	0.0106629	0.0122104	0	0.0884286	0.0444455	0.0313315	0.037991	0.138567	0.0413225	0.0940246	0.0997348	0.0334859	0.0428328	0.139674	0.0487235	0.0423287	0.0442939	0.0992587	0.043843	0.142736	0.0492165
0.0350076	0.0403908	0.0330649	0.0251412	0.0253147	0.0297378	0.0272733	0.0352584	0.0283953	0.0303801	0.0279974	0.0365681	0.0401052	0.0215147	0.0271394	0.0218179	0.0249752	0.0132787	0.0197906	0.0265518	0.0262826	0.0192536	0.0179259	0.0320182	0.0226802	0.0206328	0.023008	0.0218743	0.0259943	0.0332824	0.0206594	0.0329895	0	0.071907	0.066778	0.134008	0.0577373	0.139661	0.0880618	0.0887396	0.125328	0.137972	0.0554521	0.144089	0.137836	0.141438	0.0827926	0.140088	0.0586265	0.14087
0.00980221	0.0121277	0.0072468	0.00798316	0.00896577	0.00821683	0.00733593	0.00855169	0.00906478	0.013394	0.00866792	0.0103302	0.01212	0.00689915	0.0100297	0.00795741	0.0119333	0.0429967	0.00781525	0.0239939	0.00799116	0.00626323	0.00719906	0.0162567	0.00577958	0.00713463	0.00677846	0.00850151	0.00520748	0.00626508	0.0056304	0.0137504	0.0249753	0	0.023851	0.0869433	0.140388	0.0931772	0.104122	0.110907	0.0777638	0.0924452	0.142068	0.0983758	0.0919389	0.0960127	0.109265	0.0954173	0.144639	0.0945221
0.0159801	0.0188773	0.0125887	0.0119958	0.0131188	0.0121484	0.0114765	0.0144964	0.0132591	0.0177836	0.0126327	0.0164848	0.018867	0.00995477	0.0068349	0.0113038	0.0156751	0.0378238	0.0103109	0.0215473	0.0101486	0.00699282	0.00927072	0.0177175	0.00754967	0.010077	0.0091698	0.00898165	0.00656969	0.00762966	0.00564949	0.00933235	0.0228127	0.00701122	0	0.070607	0.131724	0.0755072	0.0960884	0.102209	0.0633124	0.076293	0.133105	0.0820338	0.0746747	0.0789082	0.100714	0.0786439	0.135826	0.0785449
0.0462607	0.0481481	0.0429481	0.0460941	0.048256	0.043693	0.0454615	0.0452219	0.0463985	0.0521506	0.0457904	0.0455312	0.0499274	0.0433075	0.0191147	0.0455289	0.0506573	0.067877	0.0449785	0.045139	0.0393905	0.035423	0.0428049	0.0402213	0.0365606	0.0443523	0.0395893	0.0357688	0.0276568	0.022856	0.0291249	0.011923	0.05945	0.0311427	0.0240398	0	0.168437	0.0166606	0.132272	0.136957	0.0242848	0.0196882	0.170125	0.0251309	0.0201176	0.0198435	0.137956	0.014302	0.172136	0.0315653
0.0784006	0.0855331	0.0782835	0.0662045	0.0661345	0.0728999	0.0698723	0.0812145	0.0702076	0.0719064	0.0701081	0.0803211	0.0868257	0.0605911	0.0588594	0.0601721	0.0632049	0.0124827	0.0574581	0.0481205	0.0660753	0.0557443	0.0544373	0.064812	0.0612217	0.059095	0.0625601	0.0574815	0.0640459	0.0736806	0.0566073	0.0626935	0.0210186	0.0636075	0.0572737	0.0885951	0	0.170705	0.106326	0.102527	0.162951	0.170373	0.0143788	0.173985	0.170795	0.171511	0.0965419	0.170408	0.0159789	0.174262
0.050302	0.0522983	0.0470424	0.0503552	0.0526722	0.0476507	0.0498156	0.049343	0.0505852	0.0565599	0.0497878	0.04966	0.0540944	0.0475171	0.0212252	0.0497626	0.0551357	0.0704213	0.0490998	0.0476363	0.0429878	0.0391404	0.0469342	0.0433619	0.0402433	0.0485597	0.0434368	0.0390588	0.0307771	0.0254513	0.0322565	0.0133942	0.0630544	0.0344465	0.0265649	0.00482226	0.0911693	0	0.135558	0.140092	0.0241274	0.0193348	0.172441	0.0211638	0.0176574	0.0144165	0.141318	0.0170076	0.174283	0.0287344
0.0508325	0.0566214	0.0510485	0.0463164	0.0472693	0.0487309	0.0473788	0.053249	0.0485154	0.051456	0.0461124	0.051135	0.0580185	0.0427203	0.0311379	0.0435671	0.0475532	0.0343225	0.0424247	0.0113512	0.0412483	0.039953	0.0404121	0.0339087	0.0416743	0.0422223	0.044059	0.0418494	0.0395875	0.0458791	0.0394804	0.0357315	0.0330726	0.0420008	0.0366379	0.060532	0.0436053	0.0627737	0	0.0191947	0.124069	0.134678	0.10623	0.139746	0.134402	0.137377	0.0178305	0.136231	0.109488	0.138435
0.0551451	0.061166	0.0554153	0.0501419	0.0511742	0.0529929	0.051283	0.0576674	0.0522025	0.0554715	0.050077	0.0555582	0.0627061	0.046307	0.0341323	0.0472273	0.0510697	0.033418	0.0457712	0.0120809	0.0449681	0.0430808	0.0437369	0.0371217	0.045292	0.0454574	0.0476844	0.0448782	0.0432339	0.0498265	0.0426125	0.0383311	0.0336295	0.0457296	0.0398789	0.0635174	0.0417357	0.0658442	0.00588501	0	0.129064	0.139807	0.101484	0.143384	0.138888	0.141125	0.0131401	0.140351	0.104739	0.142876
0.0406637	0.0426765	0.0378993	0.0409171	0.0431492	0.0387793	0.0403089	0.040094	0.0412671	0.0469656	0.0409353	0.0401192	0.0445459	0.0386024	0.0169582	0.0405842	0.0455626	0.0635564	0.0398879	0.0399854	0.0348721	0.031642	0.0380506	0.0349212	0.0323851	0.0394488	0.0350893	0.0321365	0.0240697	0.0203062	0.0258409	0.0105175	0.0544109	0.0272115	0.021284	0.00751558	0.084257	0.00734266	0.0555057	0.0584895	0	0.0270673	0.16428	0.0314295	0.0280065	0.0261716	0.130061	0.0268692	0.166594	0.0348277
0.0494314	0.0514947	0.046319	0.04941	0.0517771	0.0470849	0.0489773	0.0485559	0.0497187	0.0555974	0.0491119	0.0486456	0.0534981	0.0467104	0.0215708	0.0490122	0.0539932	0.0697673	0.048262	0.0475314	0.0425311	0.0385353	0.0460067	0.0430518	0.0396136	0.0478324	0.0427299	0.0385751	0.0304235	0.0254671	0.0320455	0.0138113	0.0621537	0.034042	0.026649	0.00594602	0.090548	0.00577051	0.0624615	0.0655826	0.00844217	0	0.171779	0.0269953	0.0212264	0.0223218	0.140946	0.0196069	0.173767	0.0327256
0.0794709	0.0867795	0.0793558	0.0668531	0.0667744	0.0735893	0.0706033	0.0823754	0.0707206	0.0723882	0.0708579	0.0814785	0.0881444	0.0609707	0.0591003	0.060814	0.0637111	0.0111335	0.0577502	0.0478551	0.0665753	0.0558665	0.0547345	0.0654814	0.0618121	0.0594679	0.0629612	0.0578417	0.064614	0.0745113	0.0569503	0.0628694	0.0199562	0.0641794	0.0574601	0.0889968	0.00420847	0.0915687	0.0430219	0.0406204	0.0845966	0.0908744	0	0.175734	0.17209	0.173626	0.0956487	0.171849	0.00846171	0.1758
0.0531072	0.0551593	0.0500206	0.0533515	0.0556054	0.0506473	0.0528493	0.0523995	0.0536463	0.0593922	0.0530342	0.0524026	0.0571253	0.0505127	0.0243348	0.0527984	0.0579384	0.0734517	0.0522754	0.0509413	0.0460799	0.0422495	0.0501003	0.0465461	0.0431287	0.0517228	0.046514	0.0423326	0.0341086	0.0284527	0.0355155	0.0163977	0.0662988	0.0375598	0.0298467	0.00779405	0.0940553	0.00653677	0.0661173	0.0687466	0.0101032	0.00847465	0.0944597	0	0.0246523	0.0229155	0.144974	0.0248532	0.177381	0.0345268
0.0491065	0.0512406	0.0459366	0.0490789	0.051402	0.0464215	0.0484297	0.0481229	0.0493498	0.055272	0.0486174	0.0484563	0.0533177	0.046286	0.0209566	0.0483433	0.053753	0.0695938	0.0476768	0.0467731	0.0418307	0.0379468	0.0456195	0.0424829	0.0390661	0.047226	0.042327	0.0382417	0.0300326	0.0249293	0.0314102	0.0135927	0.0617221	0.0336024	0.0259212	0.00611195	0.0901904	0.00530625	0.061847	0.0647571	0.00878879	0.0065253	0.0903631	0.0076813	0	0.0209386	0.140177	0.0210107	0.174319	0.0310941
0.0518462	0.0539529	0.0486635	0.0520493	0.0543564	0.0493525	0.0516073	0.0509931	0.052287	0.0580925	0.0515706	0.0511221	0.0558963	0.0492466	0.0226896	0.0513828	0.0567492	0.0716481	0.0506861	0.0491144	0.0447274	0.0407453	0.048576	0.0448012	0.0418183	0.0502673	0.0451582	0.0407286	0.0323477	0.027006	0.0338765	0.0145485	0.0644289	0.0360918	0.0282677	0.00592798	0.0919334	0.00423409	0.0640061	0.0667427	0.00803245	0.00682368	0.0924284	0.00723302	0.00638301	0	0.142639	0.0198636	0.175365	0.0314575
0.0539752	0.0601982	0.0542759	0.0483915	0.0492581	0.0514614	0.0497777	0.0565832	0.0507845	0.0536118	0.0486972	0.0545199	0.0616132	0.0443181	0.0331093	0.0450798	0.0488938	0.0300426	0.0437843	0.0117366	0.0434051	0.0413423	0.0416667	0.0363052	0.0437942	0.0437329	0.0459772	0.0433621	0.0421386	0.0491416	0.0410196	0.0378948	0.0305075	0.0443423	0.0385818	0.0638473	0.0379695	0.0662966	0.0053736	0.00381955	0.0587693	0.0660207	0.0369311	0.0694072	0.0652478	0.0673823	0	0.141254	0.0989372	0.144659
0.0516188	0.0536817	0.0485488	0.051843	0.0541142	0.0492732	0.0513483	0.0508659	0.0520443	0.0579388	0.051416	0.0510024	0.0558563	0.0489668	0.0225454	0.051205	0.0564559	0.071034	0.0504534	0.0487161	0.0446061	0.0405164	0.0482698	0.0442827	0.0417904	0.0500149	0.0448936	0.0405923	0.0321761	0.026849	0.0336613	0.0144218	0.0640402	0.0358626	0.0282069	0.00410382	0.091467	0.00501309	0.0636422	0.0664554	0.00826906	0.00588125	0.0917934	0.00781205	0.006381	0.00598259	0.0669085	0	0.173592	0.0327516
0.0817712	0.0891765	0.0816251	0.0690822	0.0687963	0.0759235	0.0729303	0.0847672	0.0730772	0.074642	0.073047	0.0838191	0.0904444	0.0632465	0.0614285	0.06295	0.0658372	0.0122088	0.0597902	0.0501755	0.0688234	0.0580608	0.0568722	0.0675922	0.0640236	0.0616941	0.0652213	0.0598305	0.0669739	0.0768352	0.0592125	0.0652318	0.0215526	0.0664652	0.0596787	0.091171	0.00478846	0.0936525	0.0451783	0.0428798	0.0867709	0.0930188	0.00235585	0.0964168	0.0926713	0.0944679	0.0390491	0.0938411	0	0.178015
0.0497828	0.0515339	0.0464603	0.049809	0.052195	0.0471353	0.0492436	0.0487377	0.049914	0.0560198	0.049402	0.0491755	0.0532128	0.047322	0.0235804	0.049499	0.0547334	0.0725022	0.0488206	0.0493266	0.0429024	0.0395939	0.0470046	0.0439836	0.0405076	0.048414	0.0436531	0.039776	0.0317036	0.026721	0.0332212	0.0163765	0.0640049	0.0352354	0.0278851	0.0101943	0.0936036	0.00911343	0.0651549	0.0680785	0.0114377	0.0107011	0.0939537	0.0114256	0.0101843	0.0101604	0.0687477	0.0105256	0.0962075	0

## Sheet: Dataset_Tab8_ERNA_indv
taxa	Pop	ID	All	Latitude	Longitude	Lineage	Ancestry
ERNA	AH	10	EN_AH_10	39.6008	-117.16	green	0.999887
ERNA	AH	11	EN_AH_11	39.6008	-117.16	green	0.999821
ERNA	AH	12	EN_AH_12	39.6008	-117.16	green	0.999827
ERNA	AH	13	EN_AH_13	39.6008	-117.16	green	0.99934
ERNA	AH	14	EN_AH_14	39.6008	-117.16	green	0.999812
ERNA	AH	15	EN_AH_15	39.6008	-117.16	green	0.999851
ERNA	AH	1	EN_AH_1	39.6008	-117.16	green	0.999628
ERNA	AH	2	EN_AH_2	39.6008	-117.16	green	0.999827
ERNA	AH	3	EN_AH_3	39.6008	-117.16	green	0.999864
ERNA	AH	4	EN_AH_4	39.6008	-117.16	green	0.999842
ERNA	AH	5	EN_AH_5	39.6008	-117.16	green	0.999763
ERNA	AH	6	EN_AH_6	39.6008	-117.16	green	0.999882
ERNA	AH	7	EN_AH_7	39.6008	-117.16	green	0.999685
ERNA	AH	8	EN_AH_8	39.6008	-117.16	green	0.999895
ERNA	AH	9	EN_AH_9	39.6008	-117.16	green	0.999821
ERNA	AR	2	EN_AR_2	37.1738	-112.618	green	0.963931
ERNA	AR	3	EN_AR_3	37.1738	-112.618	green	0.968045
ERNA	AR	4	EN_AR_4	37.1738	-112.618	green	0.986349
ERNA	AR	5	EN_AR_5	37.1738	-112.618	green	0.951423
ERNA	AR	6	EN_AR_6	37.1738	-112.618	green	0.971685
ERNA	AS	16	EN_AS_16	39.4731	-117.049	grey	0.000527
ERNA	AS	17	EN_AS_17	39.4731	-117.049	grey	0.000709
ERNA	AS	18	EN_AS_18	39.4731	-117.049	grey	0.000897
ERNA	AS	19	EN_AS_19	39.4731	-117.049	grey	0.001879
ERNA	AS	20	EN_AS_20	39.4731	-117.049	grey	0.000951
ERNA	AS	21	EN_AS_21	39.4731	-117.049	grey	0.000359
ERNA	AS	22	EN_AS_22	39.4731	-117.049	grey	0.002105
ERNA	AS	23	EN_AS_23	39.4731	-117.049	grey	0.000205
ERNA	AS	24	EN_AS_24	39.4731	-117.049	grey	0.000252
ERNA	AS	25	EN_AS_25	39.4731	-117.049	grey	0.000428
ERNA	AS	26	EN_AS_26	39.4731	-117.049	grey	0.001296
ERNA	AS	27	EN_AS_27	39.4731	-117.049	grey	0.000255
ERNA	AS	28	EN_AS_28	39.4731	-117.049	grey	0.000471
ERNA	AS	29	EN_AS_29	39.4731	-117.049	grey	0.00027
ERNA	AS	30	EN_AS_30	39.4731	-117.049	grey	0.001413
ERNA	BC	10	EN_BC_10	38.2798	-112.568	green	0.999917
ERNA	BC	11	EN_BC_11	38.2798	-112.568	green	0.999906
ERNA	BC	12	EN_BC_12	38.2798	-112.568	green	0.999912
ERNA	BC	13	EN_BC_13	38.2798	-112.568	green	0.999904
ERNA	BC	1	EN_BC_1	38.2798	-112.568	hybrid	0.242527
ERNA	BC	2	EN_BC_2	38.2798	-112.568	hybrid	0.245674
ERNA	BC	3	EN_BC_3	38.2798	-112.568	hybrid	0.24054
ERNA	BC	4	EN_BC_4	38.2798	-112.568	hybrid	0.251306
ERNA	BC	5	EN_BC_5	38.2798	-112.568	hybrid	0.252906
ERNA	BC	6	EN_BC_6	38.2798	-112.568	hybrid	0.236733
ERNA	BC	7	EN_BC_7	38.2798	-112.568	green	0.999931
ERNA	BC	8	EN_BC_8	38.2798	-112.568	green	0.999823
ERNA	BC	9	EN_BC_9	38.2798	-112.568	green	0.999898
ERNA	BH	1	EN_BH_1	45.0891	-117.848	green	0.907194
ERNA	BH	2	EN_BH_2	45.0891	-117.848	green	0.892906
ERNA	BH	3	EN_BH_3	45.0891	-117.848	green	0.914278
ERNA	BH	4	EN_BH_4	45.0891	-117.848	green	0.923947
ERNA	BH	5	EN_BH_5	45.0891	-117.848	green	0.899858
ERNA	BH	6	EN_BH_6	45.0891	-117.848	green	0.89504
ERNA	BL	1	EN_BL_1	43.944	-121.028	grey	0.014718
ERNA	BL	2	EN_BL_2	43.944	-121.028	grey	0.023738
ERNA	BL	3	EN_BL_3	43.944	-121.028	grey	0.020772
ERNA	BL	4	EN_BL_4	43.944	-121.028	grey	0.041192
ERNA	BL	5	EN_BL_5	43.944	-121.028	grey	0.030227
ERNA	BL	6	EN_BL_6	43.944	-121.028	grey	0.036949
ERNA	BM	16	EN_BM_16	39.264	-117.724	grey	0.000223
ERNA	BM	18	EN_BM_18	39.264	-117.724	grey	0.000157
ERNA	BM	19	EN_BM_19	39.264	-117.724	grey	0.000287
ERNA	BM	20	EN_BM_20	39.264	-117.724	grey	0.000311
ERNA	BM	21	EN_BM_21	39.264	-117.724	grey	0.00048
ERNA	BM	22	EN_BM_22	39.264	-117.724	grey	0.001256
ERNA	BM	23	EN_BM_23	39.264	-117.724	grey	0.000202
ERNA	BM	24	EN_BM_24	39.264	-117.724	grey	0.002743
ERNA	BM	25	EN_BM_25	39.264	-117.724	grey	0.001016
ERNA	BM	26	EN_BM_26	39.264	-117.724	grey	0.000973
ERNA	BM	27	EN_BM_27	39.264	-117.724	grey	0.00082
ERNA	BM	28	EN_BM_28	39.264	-117.724	grey	0.000252
ERNA	BM	29	EN_BM_29	39.264	-117.724	grey	0.000258
ERNA	BM	30	EN_BM_30	39.264	-117.724	grey	0.000241
ERNA	BO	1	EN_BO_1	39.1447	-111.756	green	0.939427
ERNA	BO	2	EN_BO_2	39.1447	-111.756	green	0.987308
ERNA	BO	3	EN_BO_3	39.1447	-111.756	green	0.948214
ERNA	BO	4	EN_BO_4	39.1447	-111.756	green	0.935122
ERNA	BO	5	EN_BO_5	39.1447	-111.756	green	0.948119
ERNA	BO	6	EN_BO_6	39.1447	-111.756	green	0.956545
ERNA	BT	1	EN_BT_1	39.0279	-111.746	green	0.999777
ERNA	BT	2	EN_BT_2	39.0279	-111.746	green	0.999757
ERNA	BT	3	EN_BT_3	39.0279	-111.746	green	0.999644
ERNA	BT	4	EN_BT_4	39.0279	-111.746	green	0.999817
ERNA	BT	5	EN_BT_5	39.0279	-111.746	green	0.99965
ERNA	BT	6	EN_BT_6	39.0279	-111.746	green	0.999816
ERNA	BV	16	EN_BV_16	43.0529	-118.871	grey	0.01872
ERNA	BV	17	EN_BV_17	43.0529	-118.871	grey	0.029387
ERNA	BV	18	EN_BV_18	43.0529	-118.871	grey	0.003647
ERNA	BV	19	EN_BV_19	43.0529	-118.871	grey	0.01024
ERNA	BV	20	EN_BV_20	43.0529	-118.871	grey	0.028616
ERNA	BV	21	EN_BV_21	43.0529	-118.871	grey	0.013817
ERNA	BV	22	EN_BV_22	43.0529	-118.871	grey	0.037364
ERNA	BV	23	EN_BV_23	43.0529	-118.871	grey	0.01372
ERNA	BV	24	EN_BV_24	43.0529	-118.871	grey	0.035407
ERNA	BV	25	EN_BV_25	43.0529	-118.871	grey	0.025041
ERNA	BV	26	EN_BV_26	43.0529	-118.871	grey	0.00296
ERNA	BV	27	EN_BV_27	43.0529	-118.871	grey	0.003381
ERNA	BV	28	EN_BV_28	43.0529	-118.871	grey	0.007538
ERNA	BV	29	EN_BV_29	43.0529	-118.871	grey	0.002351
ERNA	BV	30	EN_BV_30	43.0529	-118.871	grey	0.012566
ERNA	CC	1	EN_CC_1	42.2309	-122.087	hybrid	0.725173
ERNA	CC	2	EN_CC_2	42.2309	-122.087	hybrid	0.686767
ERNA	CC	4	EN_CC_4	42.2309	-122.087	hybrid	0.684073
ERNA	CH	1	EN_CH_1	38.0719	-119.073	hybrid	0.485703
ERNA	CH	2	EN_CH_2	38.0719	-119.073	grey	0.015992
ERNA	CH	3	EN_CH_3	38.0719	-119.073	grey	0.004832
ERNA	CH	4	EN_CH_4	38.0719	-119.073	grey	0.031265
ERNA	CH	5	EN_CH_5	38.0719	-119.073	grey	0.01291
ERNA	CH	6	EN_CH_6	38.0719	-119.073	grey	0.041855
ERNA	CH	7	EN_CH_7	38.0719	-119.073	grey	0.007799
ERNA	CI	1	EN_CI_1	37.1117	-113.567	green	0.99991
ERNA	CI	2	EN_CI_2	37.1117	-113.567	green	0.99991
ERNA	CI	3	EN_CI_3	37.1117	-113.567	green	0.999913
ERNA	CI	4	EN_CI_4	37.1117	-113.567	green	0.999932
ERNA	CI	5	EN_CI_5	37.1117	-113.567	green	0.999914
ERNA	CL	1	EN_CL_1	43.7076	-118.516	grey	0.00804
ERNA	CL	2	EN_CL_2	43.7076	-118.516	grey	0.001745
ERNA	CL	3	EN_CL_3	43.7076	-118.516	grey	0.000855
ERNA	CL	4	EN_CL_4	43.7076	-118.516	grey	0.000453
ERNA	CL	5	EN_CL_5	43.7076	-118.516	grey	0.009812
ERNA	CL	6	EN_CL_6	43.7076	-118.516	grey	0.010148
ERNA	CN	1	EN_CN_1	41.9445	-118.672	green	0.968996
ERNA	CN	2	EN_CN_2	41.9445	-118.672	green	0.944071
ERNA	CN	4	EN_CN_4	41.9445	-118.672	green	0.960931
ERNA	CN	5	EN_CN_5	41.9445	-118.672	green	0.952146
ERNA	CN	6	EN_CN_6	41.9445	-118.672	green	0.953787
ERNA	CO	1	EN_CO_1	37.8111	-118.521	green	0.998131
ERNA	CO	2	EN_CO_2	37.8111	-118.521	green	0.990837
ERNA	CO	3	EN_CO_3	37.8111	-118.521	green	0.999666
ERNA	CO	4	EN_CO_4	37.8111	-118.521	green	0.999189
ERNA	CO	5	EN_CO_5	37.8111	-118.521	green	0.981142
ERNA	CS	1	EN_CS_1	37.0431	-112.199	green	0.999918
ERNA	CS	2	EN_CS_2	37.0431	-112.199	green	0.999916
ERNA	CS	3	EN_CS_3	37.0431	-112.199	green	0.999931
ERNA	CS	4	EN_CS_4	37.0431	-112.199	green	0.999898
ERNA	CS	5	EN_CS_5	37.0431	-112.199	green	0.999908
ERNA	CS	6	EN_CS_6	37.0431	-112.199	green	0.999933
ERNA	CT	1	EN_CT_1	37.8945	-118.857	green	0.999604
ERNA	CT	2	EN_CT_2	37.8945	-118.857	green	0.995286
ERNA	CT	3	EN_CT_3	37.8945	-118.857	green	0.998107
ERNA	CT	4	EN_CT_4	37.8945	-118.857	green	0.999096
ERNA	CT	5	EN_CT_5	37.8945	-118.857	green	0.999625
ERNA	CT	6	EN_CT_6	37.8945	-118.857	green	0.99948
ERNA	CV	1	EN_CV_1	37.7672	-113.169	hybrid	0.240608
ERNA	CV	2	EN_CV_2	37.7672	-113.169	hybrid	0.23054
ERNA	CV	3	EN_CV_3	37.7672	-113.169	hybrid	0.205041
ERNA	CV	4	EN_CV_4	37.7672	-113.169	hybrid	0.221145
ERNA	CV	5	EN_CV_5	37.7672	-113.169	hybrid	0.232532
ERNA	CV	6	EN_CV_6	37.7672	-113.169	hybrid	0.235773
ERNA	DC	10	EN_DC_10	43.0759	-118.749	grey	0.032949
ERNA	DC	11	EN_DC_11	43.0759	-118.749	grey	0.032784
ERNA	DC	12	EN_DC_12	43.0759	-118.749	grey	0.025628
ERNA	DC	13	EN_DC_13	43.0759	-118.749	grey	0.03768
ERNA	DC	14	EN_DC_14	43.0759	-118.749	grey	0.059
ERNA	DC	15	EN_DC_15	43.0759	-118.749	grey	0.036177
ERNA	DC	1	EN_DC_1	43.0759	-118.749	grey	0.044319
ERNA	DC	2	EN_DC_2	43.0759	-118.749	grey	0.032904
ERNA	DC	3	EN_DC_3	43.0759	-118.749	hybrid	0.436851
ERNA	DC	4	EN_DC_4	43.0759	-118.749	grey	0.036947
ERNA	DC	5	EN_DC_5	43.0759	-118.749	grey	0.043737
ERNA	DC	6	EN_DC_6	43.0759	-118.749	grey	0.040152
ERNA	DC	7	EN_DC_7	43.0759	-118.749	grey	0.023645
ERNA	DC	8	EN_DC_8	43.0759	-118.749	grey	0.036947
ERNA	DC	9	EN_DC_9	43.0759	-118.749	grey	0.044973
ERNA	DH	13	EN_DH_13	39.211	-119.608	grey	0.001009
ERNA	DH	14	EN_DH_14	39.211	-119.608	grey	0.00022
ERNA	DH	15	EN_DH_15	39.211	-119.608	grey	0.001355
ERNA	DH	16	EN_DH_16	39.211	-119.608	grey	0.001001
ERNA	DH	17	EN_DH_17	39.211	-119.608	grey	0.000847
ERNA	DH	18	EN_DH_18	39.211	-119.608	grey	0.004363
ERNA	DH	19	EN_DH_19	39.211	-119.608	grey	0.000627
ERNA	DH	20	EN_DH_20	39.211	-119.608	grey	0.047338
ERNA	DH	21	EN_DH_21	39.211	-119.608	grey	0.000558
ERNA	DH	22	EN_DH_22	39.211	-119.608	grey	0.00066
ERNA	DH	23	EN_DH_23	39.211	-119.608	grey	0.00027
ERNA	DH	24	EN_DH_24	39.211	-119.608	grey	0.000341
ERNA	DH	25	EN_DH_25	39.211	-119.608	grey	0.000344
ERNA	DH	26	EN_DH_26	39.211	-119.608	grey	0.000324
ERNA	DH	28	EN_DH_28	39.211	-119.608	grey	0.000173
ERNA	DM	1	EN_DM_1	39.7311	-111.156	green	0.997373
ERNA	DM	3	EN_DM_3	39.7311	-111.156	green	0.999089
ERNA	DM	4	EN_DM_4	39.7311	-111.156	green	0.999174
ERNA	DM	5	EN_DM_5	39.7311	-111.156	green	0.999547
ERNA	DT	1	EN_DT_1	43.4392	-118.737	green	0.907051
ERNA	DT	2	EN_DT_2	43.4392	-118.737	green	0.929832
ERNA	DT	3	EN_DT_3	43.4392	-118.737	green	0.930688
ERNA	DT	4	EN_DT_4	43.4392	-118.737	green	0.91798
ERNA	DT	5	EN_DT_5	43.4392	-118.737	green	0.906454
ERNA	DT	6	EN_DT_6	43.4392	-118.737	green	0.926479
ERNA	EW	11	EN_EW_11	38.3483	-119.212	green	0.961876
ERNA	EW	12	EN_EW_12	38.3483	-119.212	green	0.970826
ERNA	EW	13	EN_EW_13	38.3483	-119.212	grey	0.000142
ERNA	EW	14	EN_EW_14	38.3483	-119.212	grey	0.000254
ERNA	EW	15	EN_EW_15	38.3483	-119.212	grey	0.000986
ERNA	EW	16	EN_EW_16	38.3483	-119.212	grey	0.000152
ERNA	EW	1	EN_EW_1	38.3483	-119.212	hybrid	0.391649
ERNA	EW	2	EN_EW_2	38.3483	-119.212	grey	0.000196
ERNA	EW	3	EN_EW_3	38.3483	-119.212	grey	0.000138
ERNA	EW	4	EN_EW_4	38.3483	-119.212	grey	0.000211
ERNA	EW	5	EN_EW_5	38.3483	-119.212	grey	0.000135
ERNA	EW	6	EN_EW_6	38.3483	-119.212	grey	0.000131
ERNA	EW	7	EN_EW_7	38.3483	-119.212	grey	0.00021
ERNA	EW	8	EN_EW_8	38.3483	-119.212	hybrid	0.436788
ERNA	EW	9	EN_EW_9	38.3483	-119.212	green	0.937643
ERNA	FR	10	EN_FR_10	38.5705	-118.082	grey	0.000513
ERNA	FR	11	EN_FR_11	38.5705	-118.082	grey	0.033418
ERNA	FR	12	EN_FR_12	38.5705	-118.082	grey	0.010445
ERNA	FR	13	EN_FR_13	38.5705	-118.082	grey	0.017656
ERNA	FR	14	EN_FR_14	38.5705	-118.082	grey	0.00516
ERNA	FR	15	EN_FR_15	38.5705	-118.082	grey	0.003372
ERNA	FR	1	EN_FR_1	38.5705	-118.082	grey	0.007078
ERNA	FR	2	EN_FR_2	38.5705	-118.082	grey	0.02885
ERNA	FR	3	EN_FR_3	38.5705	-118.082	grey	0.00099
ERNA	FR	4	EN_FR_4	38.5705	-118.082	grey	0.002466
ERNA	FR	5	EN_FR_5	38.5705	-118.082	grey	0.005997
ERNA	FR	6	EN_FR_6	38.5705	-118.082	grey	0.00215
ERNA	FR	7	EN_FR_7	38.5705	-118.082	grey	0.003096
ERNA	FR	8	EN_FR_8	38.5705	-118.082	grey	0.020633
ERNA	FR	9	EN_FR_9	38.5705	-118.082	grey	0.001454
ERNA	GB	16	EN_GB_16	42.9989	-119.954	green	0.892316
ERNA	GB	17	EN_GB_17	42.9989	-119.954	hybrid	0.450172
ERNA	GB	18	EN_GB_18	42.9989	-119.954	hybrid	0.347146
ERNA	GB	19	EN_GB_19	42.9989	-119.954	hybrid	0.852694
ERNA	GB	20	EN_GB_20	42.9989	-119.954	hybrid	0.597211
ERNA	GB	21	EN_GB_21	42.9989	-119.954	hybrid	0.818537
ERNA	GB	22	EN_GB_22	42.9989	-119.954	hybrid	0.358742
ERNA	GB	23	EN_GB_23	42.9989	-119.954	hybrid	0.405689
ERNA	GB	24	EN_GB_24	42.9989	-119.954	hybrid	0.415082
ERNA	GB	25	EN_GB_25	42.9989	-119.954	hybrid	0.716714
ERNA	GB	26	EN_GB_26	42.9989	-119.954	green	0.88876
ERNA	GB	27	EN_GB_27	42.9989	-119.954	hybrid	0.800496
ERNA	GB	28	EN_GB_28	42.9989	-119.954	hybrid	0.307389
ERNA	GB	29	EN_GB_29	42.9989	-119.954	hybrid	0.391085
ERNA	GB	30	EN_GB_30	42.9989	-119.954	hybrid	0.26648
ERNA	GO	1	EN_GO_1	35.5051	-108.829	green	0.999893
ERNA	GO	2	EN_GO_2	35.5051	-108.829	green	0.999813
ERNA	GO	3	EN_GO_3	35.5051	-108.829	green	0.999895
ERNA	GO	4	EN_GO_4	35.5051	-108.829	green	0.999805
ERNA	GO	5	EN_GO_5	35.5051	-108.829	green	0.999702
ERNA	GO	6	EN_GO_6	35.5051	-108.829	green	0.999827
ERNA	HL	1	EN_HL_1	39.9973	-111.314	hybrid	0.343591
ERNA	HL	2	EN_HL_2	39.9973	-111.314	hybrid	0.449011
ERNA	HL	3	EN_HL_3	39.9973	-111.314	hybrid	0.334653
ERNA	HL	4	EN_HL_4	39.9973	-111.314	hybrid	0.677203
ERNA	HL	5	EN_HL_5	39.9973	-111.314	hybrid	0.673123
ERNA	HO	10	EN_HO_10	41.8554	-118.577	grey	0.026189
ERNA	HO	11	EN_HO_11	41.8554	-118.577	grey	0.001722
ERNA	HO	12	EN_HO_12	41.8554	-118.577	grey	0.00261
ERNA	HO	13	EN_HO_13	41.8554	-118.577	grey	0.019934
ERNA	HO	14	EN_HO_14	41.8554	-118.577	grey	0.019517
ERNA	HO	15	EN_HO_15	41.8554	-118.577	grey	0.002731
ERNA	HO	1	EN_HO_1	41.8554	-118.577	grey	0.003206
ERNA	HO	2	EN_HO_2	41.8554	-118.577	grey	0.001277
ERNA	HO	3	EN_HO_3	41.8554	-118.577	hybrid	0.252991
ERNA	HO	4	EN_HO_4	41.8554	-118.577	grey	0.000865
ERNA	HO	5	EN_HO_5	41.8554	-118.577	grey	0.003143
ERNA	HO	6	EN_HO_6	41.8554	-118.577	grey	0.013714
ERNA	HO	7	EN_HO_7	41.8554	-118.577	grey	0.027855
ERNA	HO	8	EN_HO_8	41.8554	-118.577	grey	0.018169
ERNA	HO	9	EN_HO_9	41.8554	-118.577	grey	0.020346
ERNA	HW	1	EN_HW_1	34.3249	-117.422	green	0.90459
ERNA	HW	2	EN_HW_2	34.3249	-117.422	green	0.888676
ERNA	HW	3	EN_HW_3	34.3249	-117.422	green	0.894679
ERNA	HW	4	EN_HW_4	34.3249	-117.422	green	0.894636
ERNA	HW	5	EN_HW_5	34.3249	-117.422	hybrid	0.185102
ERNA	IH	1	EN_IH_1	42.9385	-115.075	green	0.949467
ERNA	IH	2	EN_IH_2	42.9385	-115.075	green	0.950277
ERNA	IH	3	EN_IH_3	42.9385	-115.075	green	0.942214
ERNA	IH	4	EN_IH_4	42.9385	-115.075	green	0.962945
ERNA	IH	5	EN_IH_5	42.9385	-115.075	green	0.946998
ERNA	IO	1	EN_IO_1	46.4751	-116.769	hybrid	0.4002
ERNA	IO	2	EN_IO_2	46.4751	-116.769	hybrid	0.403874
ERNA	IO	3	EN_IO_3	46.4751	-116.769	hybrid	0.385496
ERNA	IO	4	EN_IO_4	46.4751	-116.769	hybrid	0.394182
ERNA	IO	5	EN_IO_5	46.4751	-116.769	hybrid	0.385904
ERNA	IT	1	EN_IT_1	43.8562	-116.22	hybrid	0.176396
ERNA	IT	2	EN_IT_2	43.8562	-116.22	hybrid	0.195312
ERNA	IT	3	EN_IT_3	43.8562	-116.22	hybrid	0.173811
ERNA	IT	4	EN_IT_4	43.8562	-116.22	hybrid	0.171115
ERNA	IT	5	EN_IT_5	43.8562	-116.22	hybrid	0.178329
ERNA	JC	10	EN_JC_10	40.8516	-119.567	grey	0.000249
ERNA	JC	11	EN_JC_11	40.8516	-119.567	grey	0.000575
ERNA	JC	12	EN_JC_12	40.8516	-119.567	grey	0.001097
ERNA	JC	13	EN_JC_13	40.8516	-119.567	grey	0.000362
ERNA	JC	14	EN_JC_14	40.8516	-119.567	grey	0.000303
ERNA	JC	15	EN_JC_15	40.8516	-119.567	grey	0.000249
ERNA	JC	1	EN_JC_1	40.8516	-119.567	grey	0.000144
ERNA	JC	2	EN_JC_2	40.8516	-119.567	grey	0.000319
ERNA	JC	3	EN_JC_3	40.8516	-119.567	grey	0.000331
ERNA	JC	4	EN_JC_4	40.8516	-119.567	grey	0.000464
ERNA	JC	5	EN_JC_5	40.8516	-119.567	grey	0.000818
ERNA	JC	6	EN_JC_6	40.8516	-119.567	grey	0.000698
ERNA	JC	7	EN_JC_7	40.8516	-119.567	grey	0.000149
ERNA	JC	8	EN_JC_8	40.8516	-119.567	grey	0.000204
ERNA	JC	9	EN_JC_9	40.8516	-119.567	grey	0.00119
ERNA	JO	2	EN_JO_2	36.9954	-111.595	green	0.908082
ERNA	JO	3	EN_JO_3	36.9954	-111.595	green	0.87474
ERNA	JO	4	EN_JO_4	36.9954	-111.595	green	0.87851
ERNA	JO	5	EN_JO_5	36.9954	-111.595	green	0.898221
ERNA	JO	6	EN_JO_6	36.9954	-111.595	green	0.908556
ERNA	JT	1	EN_JT_1	35.9045	-111.548	green	0.899346
ERNA	JT	2	EN_JT_2	35.9045	-111.548	green	0.888066
ERNA	JT	3	EN_JT_3	35.9045	-111.548	green	0.881571
ERNA	JT	4	EN_JT_4	35.9045	-111.548	green	0.883935
ERNA	JT	5	EN_JT_5	35.9045	-111.548	green	0.890941
ERNA	JT	6	EN_JT_6	35.9045	-111.548	green	0.889075
ERNA	LA	1	EN_LA_1	35.2059	-106.497	hybrid	0.377497
ERNA	LA	2	EN_LA_2	35.2059	-106.497	hybrid	0.383122
ERNA	LA	3	EN_LA_3	35.2059	-106.497	hybrid	0.397185
ERNA	LA	4	EN_LA_4	35.2059	-106.497	hybrid	0.390976
ERNA	LA	5	EN_LA_5	35.2059	-106.497	hybrid	0.378033
ERNA	LA	6	EN_LA_6	35.2059	-106.497	hybrid	0.378963
ERNA	LO	1	EN_LO_1	35.0325	-110.645	green	0.990253
ERNA	LO	2	EN_LO_2	35.0325	-110.645	green	0.999308
ERNA	LO	3	EN_LO_3	35.0325	-110.645	green	0.996201
ERNA	LO	4	EN_LO_4	35.0325	-110.645	green	0.993253
ERNA	LO	5	EN_LO_5	35.0325	-110.645	green	0.988985
ERNA	LR	1	EN_LR_1	42.1078	-119.741	grey	0.013816
ERNA	LR	2	EN_LR_2	42.1078	-119.741	grey	0.014312
ERNA	LR	3	EN_LR_3	42.1078	-119.741	grey	0.013325
ERNA	LR	4	EN_LR_4	42.1078	-119.741	grey	0.003557
ERNA	LR	5	EN_LR_5	42.1078	-119.741	grey	0.017626
ERNA	LR	6	EN_LR_6	42.1078	-119.741	grey	0.01415
ERNA	LR	7	EN_LR_7	42.1078	-119.741	grey	0.001152
ERNA	LT	4	EN_LT_4	34.9944	-107.301	green	0.985216
ERNA	LT	5	EN_LT_5	34.9944	-107.301	green	0.982375
ERNA	LT	6	EN_LT_6	34.9944	-107.301	green	0.975623
ERNA	LV	16	EN_LV_16	39.626	-120.01	hybrid	0.338973
ERNA	LV	17	EN_LV_17	39.626	-120.01	grey	0.000112
ERNA	LV	18	EN_LV_18	39.626	-120.01	grey	8.8e-05
ERNA	LV	19	EN_LV_19	39.626	-120.01	grey	8.6e-05
ERNA	LV	20	EN_LV_20	39.626	-120.01	grey	8e-05
ERNA	LV	21	EN_LV_21	39.626	-120.01	grey	0.000102
ERNA	LV	22	EN_LV_22	39.626	-120.01	grey	0.000108
ERNA	LV	23	EN_LV_23	39.626	-120.01	grey	0.000115
ERNA	LV	24	EN_LV_24	39.626	-120.01	grey	9.2e-05
ERNA	LV	25	EN_LV_25	39.626	-120.01	grey	9.7e-05
ERNA	LV	26	EN_LV_26	39.626	-120.01	hybrid	0.332189
ERNA	LV	27	EN_LV_27	39.626	-120.01	hybrid	0.342201
ERNA	LV	28	EN_LV_28	39.626	-120.01	grey	0.000103
ERNA	LV	29	EN_LV_29	39.626	-120.01	grey	0.000127
ERNA	LV	30	EN_LV_30	39.626	-120.01	grey	7.8e-05
ERNA	MC	1	EN_MC_1	45.9991	-110.833	green	0.935843
ERNA	MC	2	EN_MC_2	45.9991	-110.833	green	0.939643
ERNA	MC	3	EN_MC_3	45.9991	-110.833	green	0.937367
ERNA	MC	4	EN_MC_4	45.9991	-110.833	green	0.944546
ERNA	MC	5	EN_MC_5	45.9991	-110.833	green	0.935928
ERNA	MC	6	EN_MC_6	45.9991	-110.833	green	0.936424
ERNA	MC	7	EN_MC_7	45.9991	-110.833	green	0.951517
ERNA	MD	10	EN_MD_10	41.4106	-120.544	grey	0.000781
ERNA	MD	11	EN_MD_11	41.4106	-120.544	grey	0.003903
ERNA	MD	12	EN_MD_12	41.4106	-120.544	grey	0.002134
ERNA	MD	13	EN_MD_13	41.4106	-120.544	grey	0.001282
ERNA	MD	14	EN_MD_14	41.4106	-120.544	grey	0.002651
ERNA	MD	15	EN_MD_15	41.4106	-120.544	grey	0.019867
ERNA	MD	1	EN_MD_1	41.4106	-120.544	grey	0.004377
ERNA	MD	2	EN_MD_2	41.4106	-120.544	grey	0.001139
ERNA	MD	3	EN_MD_3	41.4106	-120.544	grey	0.017373
ERNA	MD	4	EN_MD_4	41.4106	-120.544	grey	0.020988
ERNA	MD	5	EN_MD_5	41.4106	-120.544	grey	0.031302
ERNA	MD	6	EN_MD_6	41.4106	-120.544	grey	0.006062
ERNA	MD	7	EN_MD_7	41.4106	-120.544	grey	0.025259
ERNA	MD	8	EN_MD_8	41.4106	-120.544	grey	0.0005
ERNA	MD	9	EN_MD_9	41.4106	-120.544	grey	0.010516
ERNA	MR	3	EN_MR_3	45.9991	-110.833	green	0.933662
ERNA	MR	5	EN_MR_5	45.9991	-110.833	green	0.938745
ERNA	NH	2	EN_NH_2	38.0239	-117.869	hybrid	0.736339
ERNA	NH	3	EN_NH_3	38.0239	-117.869	hybrid	0.779198
ERNA	NH	4	EN_NH_4	38.0239	-117.869	hybrid	0.742578
ERNA	NH	5	EN_NH_5	38.0239	-117.869	hybrid	0.774331
ERNA	NH	6	EN_NH_6	38.0239	-117.869	hybrid	0.760932
ERNA	NI	1	EN_NI_1	35.9581	-111.767	green	0.999918
ERNA	NI	2	EN_NI_2	35.9581	-111.767	green	0.999845
ERNA	NI	3	EN_NI_3	35.9581	-111.767	green	0.999905
ERNA	NI	4	EN_NI_4	35.9581	-111.767	green	0.999899
ERNA	NI	5	EN_NI_5	35.9581	-111.767	green	0.999911
ERNA	NI	6	EN_NI_6	35.9581	-111.767	green	0.999911
ERNA	NN	1	EN_NN_1	41.0734	-115.292	green	0.998494
ERNA	NN	2	EN_NN_2	41.0734	-115.292	green	0.998819
ERNA	NN	3	EN_NN_3	41.0734	-115.292	green	0.999669
ERNA	NN	4	EN_NN_4	41.0734	-115.292	green	0.999192
ERNA	NN	5	EN_NN_5	41.0734	-115.292	green	0.999832
ERNA	NN	6	EN_NN_6	41.0734	-115.292	grey	0.001931
ERNA	NN	7	EN_NN_7	41.0734	-115.292	grey	0.002767
ERNA	NN	8	EN_NN_8	41.0734	-115.292	grey	0.010078
ERNA	NO	1	EN_NO_1	39.2262	-114.903	hybrid	0.170427
ERNA	NO	2	EN_NO_2	39.2262	-114.903	hybrid	0.16157
ERNA	NO	3	EN_NO_3	39.2262	-114.903	hybrid	0.188213
ERNA	NO	4	EN_NO_4	39.2262	-114.903	hybrid	0.528244
ERNA	NO	5	EN_NO_5	39.2262	-114.903	hybrid	0.184874
ERNA	NT	1	EN_NT_1	38.1679	-116.439	hybrid	0.145156
ERNA	NT	2	EN_NT_2	38.1679	-116.439	hybrid	0.139609
ERNA	NT	3	EN_NT_3	38.1679	-116.439	hybrid	0.140246
ERNA	NT	4	EN_NT_4	38.1679	-116.439	hybrid	0.145466
ERNA	NT	5	EN_NT_5	38.1679	-116.439	hybrid	0.140119
ERNA	NV	1	EN_NV_1	40.5949	-116.173	grey	0.001022
ERNA	NV	2	EN_NV_2	40.5949	-116.173	green	0.997794
ERNA	NV	3	EN_NV_3	40.5949	-116.173	green	0.999361
ERNA	NV	4	EN_NV_4	40.5949	-116.173	grey	0.007523
ERNA	NV	5	EN_NV_5	40.5949	-116.173	grey	0.001219
ERNA	NV	6	EN_NV_6	40.5949	-116.173	grey	0.018414
ERNA	OO	1	EN_OO_1	38.5779	-112.334	hybrid	0.238473
ERNA	OO	2	EN_OO_2	38.5779	-112.334	hybrid	0.234635
ERNA	OO	3	EN_OO_3	38.5779	-112.334	hybrid	0.289165
ERNA	OO	4	EN_OO_4	38.5779	-112.334	hybrid	0.275399
ERNA	OO	5	EN_OO_5	38.5779	-112.334	hybrid	0.688872
ERNA	OO	6	EN_OO_6	38.5779	-112.334	hybrid	0.406928
ERNA	OT	1	EN_OT_1	38.7172	-112.375	green	0.894672
ERNA	OT	2	EN_OT_2	38.7172	-112.375	green	0.919321
ERNA	OT	3	EN_OT_3	38.7172	-112.375	green	0.872864
ERNA	OT	4	EN_OT_4	38.7172	-112.375	green	0.898254
ERNA	PB	1	EN_PB_1	43.93	-121.106	grey	0.042877
ERNA	PB	2	EN_PB_2	43.93	-121.106	grey	0.023461
ERNA	PB	3	EN_PB_3	43.93	-121.106	grey	0.039517
ERNA	PB	4	EN_PB_4	43.93	-121.106	grey	0.023929
ERNA	PB	5	EN_PB_5	43.93	-121.106	grey	0.021082
ERNA	PB	6	EN_PB_6	43.93	-121.106	grey	0.030843
ERNA	PL	16	EN_PL_16	39.6065	-119.899	grey	0.000322
ERNA	PL	17	EN_PL_17	39.6065	-119.899	grey	0.000108
ERNA	PL	18	EN_PL_18	39.6065	-119.899	grey	0.000125
ERNA	PL	1	EN_PL_1	39.6065	-119.899	grey	8.8e-05
ERNA	PL	20	EN_PL_20	39.6065	-119.899	grey	0.000108
ERNA	PL	21	EN_PL_21	39.6065	-119.899	grey	0.000124
ERNA	PL	22	EN_PL_22	39.6065	-119.899	grey	0.000127
ERNA	PL	23	EN_PL_23	39.6065	-119.899	grey	0.000139
ERNA	PL	24	EN_PL_24	39.6065	-119.899	grey	9.5e-05
ERNA	PL	25	EN_PL_25	39.6065	-119.899	grey	0.000192
ERNA	PL	26	EN_PL_26	39.6065	-119.899	grey	0.00011
ERNA	PL	27	EN_PL_27	39.6065	-119.899	grey	0.000175
ERNA	PL	3	EN_PL_3	39.6065	-119.899	grey	0.000105
ERNA	PL	5	EN_PL_5	39.6065	-119.899	grey	0.000112
ERNA	PT	10	EN_PT_10	39.5048	-119.902	hybrid	0.46132
ERNA	PT	12	EN_PT_12	39.5048	-119.902	hybrid	0.444226
ERNA	PT	13	EN_PT_13	39.5048	-119.902	hybrid	0.440583
ERNA	PT	14	EN_PT_14	39.5048	-119.902	hybrid	0.442452
ERNA	PT	15	EN_PT_15	39.5048	-119.902	grey	0.000243
ERNA	PT	1	EN_PT_1	39.5048	-119.902	hybrid	0.441533
ERNA	PT	2	EN_PT_2	39.5048	-119.902	hybrid	0.455623
ERNA	PT	3	EN_PT_3	39.5048	-119.902	grey	0.000157
ERNA	PT	4	EN_PT_4	39.5048	-119.902	grey	0.000174
ERNA	PT	5	EN_PT_5	39.5048	-119.902	grey	0.000178
ERNA	PT	6	EN_PT_6	39.5048	-119.902	grey	0.000144
ERNA	PT	7	EN_PT_7	39.5048	-119.902	grey	0.0002
ERNA	PT	8	EN_PT_8	39.5048	-119.902	grey	0.000199
ERNA	PT	9	EN_PT_9	39.5048	-119.902	hybrid	0.449489
ERNA	PW	13	EN_PW_13	38.5949	-118.115	hybrid	0.235022
ERNA	PW	14	EN_PW_14	38.5949	-118.115	grey	0.025471
ERNA	PW	15	EN_PW_15	38.5949	-118.115	hybrid	0.12132
ERNA	PW	1	EN_PW_1	38.5949	-118.115	grey	0.020682
ERNA	PW	2	EN_PW_2	38.5949	-118.115	grey	0.030875
ERNA	PW	3	EN_PW_3	38.5949	-118.115	grey	0.020988
ERNA	PW	4	EN_PW_4	38.5949	-118.115	grey	0.004291
ERNA	PW	5	EN_PW_5	38.5949	-118.115	grey	0.028228
ERNA	PW	7	EN_PW_7	38.5949	-118.115	hybrid	0.231903
ERNA	PW	8	EN_PW_8	38.5949	-118.115	grey	0.005446
ERNA	PW	9	EN_PW_9	38.5949	-118.115	grey	0.001444
ERNA	RH	1	EN_RH_1	45.7294	-119.047	hybrid	0.368189
ERNA	RH	2	EN_RH_2	45.7294	-119.047	hybrid	0.356481
ERNA	RH	3	EN_RH_3	45.7294	-119.047	hybrid	0.376642
ERNA	RH	4	EN_RH_4	45.7294	-119.047	hybrid	0.381407
ERNA	RH	5	EN_RH_5	45.7294	-119.047	hybrid	0.380399
ERNA	RH	6	EN_RH_6	45.7294	-119.047	hybrid	0.358814
ERNA	RH	7	EN_RH_7	45.7294	-119.047	hybrid	0.366831
ERNA	RL	1	EN_RL_1	43.5294	-119.299	grey	0.000899
ERNA	RL	2	EN_RL_2	43.5294	-119.299	grey	0.014732
ERNA	RL	3	EN_RL_3	43.5294	-119.299	grey	0.007117
ERNA	RL	4	EN_RL_4	43.5294	-119.299	grey	0.015538
ERNA	RL	5	EN_RL_5	43.5294	-119.299	grey	0.034738
ERNA	RL	6	EN_RL_6	43.5294	-119.299	grey	0.017894
ERNA	RO	1	EN_RO_1	44.1469	-117.107	hybrid	0.151258
ERNA	RO	2	EN_RO_2	44.1469	-117.107	hybrid	0.156339
ERNA	RO	3	EN_RO_3	44.1469	-117.107	hybrid	0.159772
ERNA	RO	4	EN_RO_4	44.1469	-117.107	hybrid	0.164129
ERNA	RO	5	EN_RO_5	44.1469	-117.107	hybrid	0.082079
ERNA	RO	6	EN_RO_6	44.1469	-117.107	hybrid	0.158976
ERNA	RS	1	EN_RS_1	37.5154	-113.211	green	0.999912
ERNA	RS	2	EN_RS_2	37.5154	-113.211	green	0.99987
ERNA	RS	4	EN_RS_4	37.5154	-113.211	green	0.999879
ERNA	RS	5	EN_RS_5	37.5154	-113.211	green	0.999923
ERNA	RS	6	EN_RS_6	37.5154	-113.211	green	0.999885
ERNA	RS	7	EN_RS_7	37.5154	-113.211	green	0.999871
ERNA	RT	1	EN_RT_1	45.3445	-118.227	hybrid	0.290553
ERNA	RT	2	EN_RT_2	45.3445	-118.227	hybrid	0.282517
ERNA	SC	10	EN_SC_10	39.3834	-117.624	grey	0.001397
ERNA	SC	11	EN_SC_11	39.3834	-117.624	grey	0.003076
ERNA	SC	12	EN_SC_12	39.3834	-117.624	grey	0.001102
ERNA	SC	13	EN_SC_13	39.3834	-117.624	grey	0.002715
ERNA	SC	14	EN_SC_14	39.3834	-117.624	grey	0.008959
ERNA	SC	15	EN_SC_15	39.3834	-117.624	grey	0.001385
ERNA	SC	1	EN_SC_1	39.3834	-117.624	grey	0.001142
ERNA	SC	2	EN_SC_2	39.3834	-117.624	grey	0.001501
ERNA	SC	3	EN_SC_3	39.3834	-117.624	grey	0.001111
ERNA	SC	4	EN_SC_4	39.3834	-117.624	grey	0.000362
ERNA	SC	5	EN_SC_5	39.3834	-117.624	grey	0.000419
ERNA	SC	6	EN_SC_6	39.3834	-117.624	grey	0.000997
ERNA	SC	7	EN_SC_7	39.3834	-117.624	grey	0.000633
ERNA	SC	9	EN_SC_9	39.3834	-117.624	grey	0.002044
ERNA	SH	1	EN_SH_1	41.3237	-117.706	grey	0.003948
ERNA	SH	2	EN_SH_2	41.3237	-117.706	grey	0.01368
ERNA	SH	3	EN_SH_3	41.3237	-117.706	grey	0.014657
ERNA	SH	4	EN_SH_4	41.3237	-117.706	grey	0.014537
ERNA	SH	5	EN_SH_5	41.3237	-117.706	grey	0.010702
ERNA	ST	10	EN_ST_10	40.2373	-109.085	green	0.999691
ERNA	ST	11	EN_ST_11	40.2373	-109.085	green	0.9995
ERNA	ST	12	EN_ST_12	40.2373	-109.085	green	0.999642
ERNA	SJ	1	EN_SJ_1	40.2373	-109.085	green	0.99919
ERNA	SJ	2	EN_SJ_2	40.2373	-109.085	green	0.999501
ERNA	SJ	3	EN_SJ_3	40.2373	-109.085	green	0.999328
ERNA	SJ	4	EN_SJ_4	40.2373	-109.085	green	0.996428
ERNA	SJ	5	EN_SJ_5	40.2373	-109.085	green	0.999613
ERNA	SJ	6	EN_SJ_6	40.2373	-109.085	green	0.99984
ERNA	ST	7	EN_ST_7	40.2373	-109.085	green	0.999706
ERNA	ST	8	EN_ST_8	40.2373	-109.085	green	0.999715
ERNA	ST	9	EN_ST_9	40.2373	-109.085	green	0.999657
ERNA	SL	2	EN_SL_2	35.2185	-111.642	green	0.999858
ERNA	SL	3	EN_SL_3	35.2185	-111.642	green	0.999838
ERNA	SL	4	EN_SL_4	35.2185	-111.642	green	0.999901
ERNA	SL	5	EN_SL_5	35.2185	-111.642	green	0.999899
ERNA	SL	6	EN_SL_6	35.2185	-111.642	green	0.999903
ERNA	SS	10	EN_SS_10	40.7366	-120.317	grey	0.000217
ERNA	SS	11	EN_SS_11	40.7366	-120.317	hybrid	0.364677
ERNA	SS	12	EN_SS_12	40.7366	-120.317	grey	0.000341
ERNA	SS	13	EN_SS_13	40.7366	-120.317	grey	0.001179
ERNA	SS	14	EN_SS_14	40.7366	-120.317	hybrid	0.333855
ERNA	SS	15	EN_SS_15	40.7366	-120.317	grey	0.001174
ERNA	SS	2	EN_SS_2	40.7366	-120.317	grey	0.00017
ERNA	SS	3	EN_SS_3	40.7366	-120.317	grey	0.006035
ERNA	SS	4	EN_SS_4	40.7366	-120.317	grey	0.000347
ERNA	SS	5	EN_SS_5	40.7366	-120.317	grey	0.000728
ERNA	SS	6	EN_SS_6	40.7366	-120.317	grey	0.000836
ERNA	SS	7	EN_SS_7	40.7366	-120.317	hybrid	0.45817
ERNA	SS	8	EN_SS_8	40.7366	-120.317	hybrid	0.718383
ERNA	SS	9	EN_SS_9	40.7366	-120.317	grey	0.00029
ERNA	TO	1	EN_TO_1	37.2825	-113.306	hybrid	0.239336
ERNA	TO	2	EN_TO_2	37.2825	-113.306	hybrid	0.234238
ERNA	TO	3	EN_TO_3	37.2825	-113.306	hybrid	0.248831
ERNA	TO	4	EN_TO_4	37.2825	-113.306	hybrid	0.225515
ERNA	TO	5	EN_TO_5	37.2825	-113.306	hybrid	0.244465
ERNA	TO	6	EN_TO_6	37.2825	-113.306	hybrid	0.243232
ERNA	TU	1	EN_TU_1	37.2264	-113.378	green	0.999925
ERNA	TU	2	EN_TU_2	37.2264	-113.378	green	0.99987
ERNA	TU	3	EN_TU_3	37.2264	-113.378	green	0.999923
ERNA	TU	4	EN_TU_4	37.2264	-113.378	green	0.999914
ERNA	TU	5	EN_TU_5	37.2264	-113.378	green	0.999921
ERNA	TU	6	EN_TU_6	37.2264	-113.378	green	0.999915
ERNA	TU	7	EN_TU_7	37.2264	-113.378	green	0.999913
ERNA	UN	1	EN_UN_1	37.1162	-111.977	hybrid	0.280255
ERNA	UN	2	EN_UN_2	37.1162	-111.977	hybrid	0.304604
ERNA	UO	1	EN_UO_1	39.0851	-113.51	hybrid	0.18964
ERNA	UO	3	EN_UO_3	39.0851	-113.51	hybrid	0.217885
ERNA	UO	4	EN_UO_4	39.0851	-113.51	hybrid	0.195704
ERNA	UO	5	EN_UO_5	39.0851	-113.51	hybrid	0.210715
ERNA	UT	1	EN_UT_1	39.0733	-113.72	green	0.999512
ERNA	UT	2	EN_UT_2	39.0733	-113.72	green	0.999417
ERNA	UT	3	EN_UT_3	39.0733	-113.72	green	0.999727
ERNA	UT	4	EN_UT_4	39.0733	-113.72	green	0.999626
ERNA	UT	5	EN_UT_5	39.0733	-113.72	green	0.99946
ERNA	VI	1	EN_VI_1	34.5904	-117.259	hybrid	0.176769
ERNA	VI	2	EN_VI_2	34.5904	-117.259	hybrid	0.167045
ERNA	VI	3	EN_VI_3	34.5904	-117.259	hybrid	0.164824
ERNA	VI	4	EN_VI_4	34.5904	-117.259	hybrid	0.165235
ERNA	VI	5	EN_VI_5	34.5904	-117.259	hybrid	0.144857
ERNA	VM	10	EN_VM_10	39.9154	-119.9	grey	0.000155
ERNA	VM	11	EN_VM_11	39.9154	-119.9	grey	0.000117
ERNA	VM	12	EN_VM_12	39.9154	-119.9	grey	0.000114
ERNA	VM	13	EN_VM_13	39.9154	-119.9	grey	0.000276
ERNA	VM	14	EN_VM_14	39.9154	-119.9	grey	0.000247
ERNA	VM	15	EN_VM_15	39.9154	-119.9	grey	0.000228
ERNA	VM	1	EN_VM_1	39.9154	-119.9	grey	0.00015
ERNA	VM	2	EN_VM_2	39.9154	-119.9	grey	0.000349
ERNA	VM	3	EN_VM_3	39.9154	-119.9	grey	0.000272
ERNA	VM	4	EN_VM_4	39.9154	-119.9	grey	0.00015
ERNA	VM	5	EN_VM_5	39.9154	-119.9	grey	0.000304
ERNA	VM	6	EN_VM_6	39.9154	-119.9	grey	0.000242
ERNA	VM	7	EN_VM_7	39.9154	-119.9	grey	0.000208
ERNA	VM	8	EN_VM_8	39.9154	-119.9	grey	0.000182
ERNA	VM	9	EN_VM_9	39.9154	-119.9	grey	0.000127
ERNA	WA	1	EN_WA_1	43.8254	-117.641	green	0.928694
ERNA	WA	3	EN_WA_3	43.8254	-117.641	green	0.940834
ERNA	WA	6	EN_WA_6	43.8254	-117.641	green	0.950249
ERNA	YL	1	EN_YL_1	43.5393	-119.437	grey	0.009153
ERNA	YL	3	EN_YL_3	43.5393	-119.437	grey	0.015223
ERNA	YL	4	EN_YL_4	43.5393	-119.437	grey	0.003062
ERNA	YL	5	EN_YL_5	43.5393	-119.437	grey	0.017709
ERNA	YL	6	EN_YL_6	43.5393	-119.437	grey	0.027514

## Sheet: Dataset_Tab9_ARTR_indv
taxa	Pop	ID	All	Latitude	Longitude	Lineage	Ancestry
ARTR	BB	10	AT2_BB_10	37.7973	-118.57	AT	0.000864
ARTR	BB	11	AT2_BB_11	37.7973	-118.57	AT	0.000276
ARTR	BB	12	AT2_BB_12	37.7973	-118.57	AT	0.000165
ARTR	BB	13	AT2_BB_13	37.7973	-118.57	AT	0.000484
ARTR	BB	14	AT2_BB_14	37.7973	-118.57	AT	0.000171
ARTR	BB	15	AT2_BB_15	37.7973	-118.57	AT	0.000173
ARTR	BB	16	AT2_BB_16	37.7973	-118.57	AT	0.001153
ARTR	BB	17	AT2_BB_17	37.7973	-118.57	AT	0.00015
ARTR	BB	1	AT2_BB_1	37.7973	-118.57	AT	0.000274
ARTR	BB	2	AT2_BB_2	37.7973	-118.57	AT	0.000445
ARTR	BB	3	AT2_BB_3	37.7973	-118.57	AT	0.000173
ARTR	BB	4	AT2_BB_4	37.7973	-118.57	AT	0.00017
ARTR	BB	5	AT2_BB_5	37.7973	-118.57	AT	0.000104
ARTR	BB	6	AT2_BB_6	37.7973	-118.57	AT	0.000154
ARTR	BB	7	AT2_BB_7	37.7973	-118.57	AT	0.01349
ARTR	BB	8	AT2_BB_8	37.7973	-118.57	AT	0.004878
ARTR	BB	9	AT2_BB_9	37.7973	-118.57	AT	0.009112
ARTR	BC	17	AT2_BC_17	45.2056	-108.826	AT	5.2e-05
ARTR	BC	18	AT2_BC_18	45.2056	-108.826	AT	0.00015
ARTR	BC	19	AT2_BC_19	45.2056	-108.826	AT	4.3e-05
ARTR	BC	20	AT2_BC_20	45.2056	-108.826	AT	6.6e-05
ARTR	BC	21	AT2_BC_21	45.2056	-108.826	AT	0.000125
ARTR	BC	22	AT2_BC_22	45.2056	-108.826	AT	0.000116
ARTR	BC	23	AT2_BC_23	45.2056	-108.826	AT	0.00013
ARTR	BT	1	AT2_BT_1	42.3263	-119.367	AT	0.031089
ARTR	BT	2	AT2_BT_2	42.3263	-119.367	AT	0.022333
ARTR	BT	3	AT2_BT_3	42.3263	-119.367	AT	3.7e-05
ARTR	BT	4	AT2_BT_4	42.3263	-119.367	AT	0.026906
ARTR	BT	57	AT2_BT_57	42.3263	-119.367	AT	0.000119
ARTR	BT	58	AT2_BT_58	42.3263	-119.367	AT	0.031721
ARTR	BT	59	AT2_BT_59	42.3263	-119.367	AT	5.5e-05
ARTR	BT	5	AT2_BT_5	42.3263	-119.367	AT	0.000967
ARTR	BT	60	AT2_BT_60	42.3263	-119.367	AT	5.9e-05
ARTR	BT	61	AT2_BT_61	42.3263	-119.367	AT	6.7e-05
ARTR	BT	62	AT2_BT_62	42.3263	-119.367	AT	4.6e-05
ARTR	BT	63	AT2_BT_63	42.3263	-119.367	AT	5.2e-05
ARTR	BT	64	AT2_BT_64	42.3263	-119.367	AT	6.8e-05
ARTR	BT	6	AT2_BT_6	42.3263	-119.367	AT	0.018789
ARTR	BT	7	AT2_BT_7	42.3263	-119.367	AT	0.00014
ARTR	BW	1	AT2_BW_1	42.3166	-119.393	AT	0.000499
ARTR	BW	65	AT2_BW_65	42.3166	-119.393	AT	0.000181
ARTR	BW	66	AT2_BW_66	42.3166	-119.393	AT	7.7e-05
ARTR	BW	67	AT2_BW_67	42.3166	-119.393	AT	5.9e-05
ARTR	BW	68	AT2_BW_68	42.3166	-119.393	AT	0.000767
ARTR	BW	69	AT2_BW_69	42.3166	-119.393	AT	0.000334
ARTR	BW	70	AT2_BW_70	42.3166	-119.393	AT	0.008624
ARTR	BW	71	AT2_BW_71	42.3166	-119.393	AT	0.01602
ARTR	BW	72	AT2_BW_72	42.3166	-119.393	AT	0.001987
ARTR	CB	24	AT2_CB_24	38.7971	-115.392	AT	6.8e-05
ARTR	CB	25	AT2_CB_25	38.7971	-115.392	AT	0.00011
ARTR	CB	26	AT2_CB_26	38.7971	-115.392	AT	0.000132
ARTR	CB	27	AT2_CB_27	38.7971	-115.392	AT	5.8e-05
ARTR	CB	28	AT2_CB_28	38.7971	-115.392	AT	0.000165
ARTR	CB	29	AT2_CB_29	38.7971	-115.392	AT	0.000241
ARTR	CB	30	AT2_CB_30	38.7971	-115.392	AT	0.000125
ARTR	CB	31	AT2_CB_31	38.7971	-115.392	AT	9.9e-05
ARTR	CB	32	AT2_CB_32	38.7971	-115.392	AT	6.2e-05
ARTR	DK	16	AT2_DK_16	39.2368	-119.763	AV	0.999919
ARTR	DK	17	AT2_DK_17	39.2368	-119.763	AV	0.999929
ARTR	DK	18	AT2_DK_18	39.2368	-119.763	AV	0.999929
ARTR	DK	19	AT2_DK_19	39.2368	-119.763	hybrid	0.68641
ARTR	DK	20	AT2_DK_20	39.2368	-119.763	hybrid	0.656538
ARTR	DK	21	AT2_DK_21	39.2368	-119.763	hybrid	0.635322
ARTR	DK	22	AT2_DK_22	39.2368	-119.763	AT	0.041112
ARTR	DK	23	AT2_DK_23	39.2368	-119.763	hybrid	0.690642
ARTR	DK	24	AT2_DK_24	39.2368	-119.763	AT	0.003459
ARTR	DK	25	AT2_DK_25	39.2368	-119.763	AT	0.000141
ARTR	DK	26	AT2_DK_26	39.2368	-119.763	hybrid	0.731992
ARTR	DK	27	AT2_DK_27	39.2368	-119.763	AT	0.011407
ARTR	DK	28	AT2_DK_28	39.2368	-119.763	AV	0.999853
ARTR	DK	29	AT2_DK_29	39.2368	-119.763	AT	0.017272
ARTR	DK	30	AT2_DK_30	39.2368	-119.763	AT	0.000293
ARTR	DT	10	AT2_DT_10	39.211	-119.608	AT	0.006441
ARTR	DT	11	AT2_DT_11	39.211	-119.608	AT	0.035969
ARTR	DT	12	AT2_DT_12	39.211	-119.608	AT	0.051402
ARTR	DT	13	AT2_DT_13	39.211	-119.608	AT	0.000517
ARTR	DT	14	AT2_DT_14	39.211	-119.608	AT	0.009556
ARTR	DT	15	AT2_DT_15	39.211	-119.608	AT	0.000349
ARTR	DT	1	AT2_DT_1	39.211	-119.608	AT	0.025242
ARTR	DT	2	AT2_DT_2	39.211	-119.608	AT	0.008652
ARTR	DT	3	AT2_DT_3	39.211	-119.608	AT	0.063559
ARTR	DT	4	AT2_DT_4	39.211	-119.608	AT	0.027054
ARTR	DT	5	AT2_DT_5	39.211	-119.608	AT	0.081103
ARTR	DT	6	AT2_DT_6	39.211	-119.608	AT	0.0001
ARTR	DT	7	AT2_DT_7	39.211	-119.608	AT	0.044087
ARTR	DT	8	AT2_DT_8	39.211	-119.608	AT	0.006902
ARTR	DT	9	AT2_DT_9	39.211	-119.608	AT	0.002911
ARTR	EC	45	AT2_EC_45	45.7589	-119.208	AT	3.8e-05
ARTR	EC	46	AT2_EC_46	45.7589	-119.208	AT	4.9e-05
ARTR	EC	47	AT2_EC_47	45.7589	-119.208	AT	5.9e-05
ARTR	EC	48	AT2_EC_48	45.7589	-119.208	AT	6.1e-05
ARTR	EC	49	AT2_EC_49	45.7589	-119.208	AT	4.2e-05
ARTR	EC	50	AT2_EC_50	45.7589	-119.208	AT	4e-05
ARTR	EC	51	AT2_EC_51	45.7589	-119.208	AT	4e-05
ARTR	EC	52	AT2_EC_52	45.7589	-119.208	AT	5.8e-05
ARTR	EC	53	AT2_EC_53	45.7589	-119.208	AT	4.6e-05
ARTR	EW	31	AT2_EW_31	38.3483	-119.212	AT	0.000328
ARTR	EW	32	AT2_EW_32	38.3483	-119.212	AT	0.034536
ARTR	EW	33	AT2_EW_33	38.3483	-119.212	AT	0.000203
ARTR	EW	34	AT2_EW_34	38.3483	-119.212	AT	0.022027
ARTR	EW	35	AT2_EW_35	38.3483	-119.212	AT	7.9e-05
ARTR	EW	36	AT2_EW_36	38.3483	-119.212	AT	0.011467
ARTR	EW	37	AT2_EW_37	38.3483	-119.212	AT	0.000129
ARTR	EW	39	AT2_EW_39	38.3483	-119.212	AT	0.018555
ARTR	EW	40	AT2_EW_40	38.3483	-119.212	AT	0.025929
ARTR	HC	1	AT2_HC_1	41.5147	-117.775	AT	8.7e-05
ARTR	HC	2	AT2_HC_2	41.5147	-117.775	AT	4.7e-05
ARTR	HC	3	AT2_HC_3	41.5147	-117.775	AT	6.4e-05
ARTR	HC	4	AT2_HC_4	41.5147	-117.775	AT	7.4e-05
ARTR	HC	5	AT2_HC_5	41.5147	-117.775	AV	0.998537
ARTR	HC	6	AT2_HC_6	41.5147	-117.775	AT	9.5e-05
ARTR	HC	7	AT2_HC_7	41.5147	-117.775	AT	5.8e-05
ARTR	HC	8	AT2_HC_8	41.5147	-117.775	AT	4.2e-05
ARTR	JV	1	AT2_JV_1	42.9745	-117.185	AT	0.000105
ARTR	JV	2	AT2_JV_2	42.9745	-117.185	hybrid	0.208535
ARTR	JV	37	AT2_JV_37	42.9745	-117.185	hybrid	0.157412
ARTR	JV	38	AT2_JV_38	42.9745	-117.185	hybrid	0.213499
ARTR	JV	39	AT2_JV_39	42.9745	-117.185	hybrid	0.222632
ARTR	JV	3	AT2_JV_3	42.9745	-117.185	hybrid	0.190763
ARTR	JV	40	AT2_JV_40	42.9745	-117.185	AT	0.000104
ARTR	JV	41	AT2_JV_41	42.9745	-117.185	hybrid	0.160817
ARTR	JV	42	AT2_JV_42	42.9745	-117.185	AT	0.002254
ARTR	JV	43	AT2_JV_43	42.9745	-117.185	hybrid	0.26274
ARTR	JV	44	AT2_JV_44	42.9745	-117.185	AT	0.000148
ARTR	JV	4	AT2_JV_4	42.9745	-117.185	AT	6.9e-05
ARTR	JV	5	AT2_JV_5	42.9745	-117.185	hybrid	0.214922
ARTR	JV	6	AT2_JV_6	42.9745	-117.185	hybrid	0.512844
ARTR	JV	7	AT2_JV_7	42.9745	-117.185	hybrid	0.173228
ARTR	KN	80	AT2_KN_80	37.0402	-112.264	hybrid	0.413765
ARTR	KN	81	AT2_KN_81	37.0402	-112.264	AT	0.000192
ARTR	KN	82	AT2_KN_82	37.0402	-112.264	hybrid	0.400047
ARTR	KN	83	AT2_KN_83	37.0402	-112.264	AT	0.000127
ARTR	KN	84	AT2_KN_84	37.0402	-112.264	AT	0.000175
ARTR	KN	85	AT2_KN_85	37.0402	-112.264	AT	0.000105
ARTR	KN	86	AT2_KN_86	37.0402	-112.264	AT	8.5e-05
ARTR	KN	87	AT2_KN_87	37.0402	-112.264	AT	6.8e-05
ARTR	KN	88	AT2_KN_88	37.0402	-112.264	AT	7.4e-05
ARTR	KN	89	AT2_KN_89	37.0402	-112.264	hybrid	0.39782
ARTR	KN	90	AT2_KN_90	37.0402	-112.264	AT	0.00029
ARTR	KN	91	AT2_KN_91	37.0402	-112.264	AT	0.000336
ARTR	KN	92	AT2_KN_92	37.0402	-112.264	AT	7.2e-05
ARTR	KN	93	AT2_KN_93	37.0402	-112.264	AT	5.9e-05
ARTR	KN	94	AT2_KN_94	37.0402	-112.264	AT	9.3e-05
ARTR	LB	1	AT2_LB_1	38.306	-109.388	AT	0.000334
ARTR	LB	2	AT2_LB_2	38.306	-109.388	AT	0.000569
ARTR	LB	3	AT2_LB_3	38.306	-109.388	AT	0.000428
ARTR	LB	4	AT2_LB_4	38.306	-109.388	AT	0.000396
ARTR	LB	5	AT2_LB_5	38.306	-109.388	AT	0.000469
ARTR	LB	6	AT2_LB_6	38.306	-109.388	AT	0.000194
ARTR	LB	7	AT2_LB_7	38.306	-109.388	AT	0.00308
ARTR	LB	8	AT2_LB_8	38.306	-109.388	AT	0.000208
ARTR	LB	9	AT2_LB_9	38.306	-109.388	AT	0.056248
ARTR	LN	1	AT2_LN_1	46.7419	-118.228	AT	6.2e-05
ARTR	LN	2	AT2_LN_2	46.7419	-118.228	AT	4.9e-05
ARTR	LN	3	AT2_LN_3	46.7419	-118.228	AT	8.7e-05
ARTR	LN	4	AT2_LN_4	46.7419	-118.228	AT	6.3e-05
ARTR	LN	5	AT2_LN_5	46.7419	-118.228	AT	9.1e-05
ARTR	LN	6	AT2_LN_6	46.7419	-118.228	AT	9.2e-05
ARTR	LN	96	AT2_LN_96	46.7419	-118.228	AT	6.5e-05
ARTR	LN	98	AT2_LN_98	46.7419	-118.228	AT	4.3e-05
ARTR	OC	15	AT2_OC_15	43.3371	-116.008	AT	4.7e-05
ARTR	OC	16	AT2_OC_16	43.3371	-116.008	AT	5.9e-05
ARTR	OC	2	AT2_OC_2	43.3371	-116.008	AT	6.2e-05
ARTR	OC	3	AT2_OC_3	43.3371	-116.008	AT	8.8e-05
ARTR	OC	4	AT2_OC_4	43.3371	-116.008	AT	0.001929
ARTR	OC	5	AT2_OC_5	43.3371	-116.008	AT	0.008203
ARTR	OC	6	AT2_OC_6	43.3371	-116.008	AT	7.9e-05
ARTR	OC	7	AT2_OC_7	43.3371	-116.008	AT	0.000186
ARTR	OC	8	AT2_OC_8	43.3371	-116.008	AT	8.2e-05
ARTR	OT	11	AT2_OT_11	43.0962	-115.657	AT	7.3e-05
ARTR	OT	12	AT2_OT_12	43.0962	-115.657	AT	6.8e-05
ARTR	OT	13	AT2_OT_13	43.0962	-115.657	AT	4.6e-05
ARTR	OT	14	AT2_OT_14	43.0962	-115.657	AT	5.9e-05
ARTR	OT	5	AT2_OT_5	43.0962	-115.657	AT	6.2e-05
ARTR	OT	6	AT2_OT_6	43.0962	-115.657	AT	3.9e-05
ARTR	OT	7	AT2_OT_7	43.0962	-115.657	AT	0.000136
ARTR	OT	8	AT2_OT_8	43.0962	-115.657	AT	5e-05
ARTR	OT	9	AT2_OT_9	43.0962	-115.657	AT	4.9e-05
ARTR	RB	100	AT2_RB_100	39.6127	-107.81	AT	0.001062
ARTR	RB	101	AT2_RB_101	39.6127	-107.81	AT	0.001826
ARTR	RB	102	AT2_RB_102	39.6127	-107.81	AT	9.8e-05
ARTR	RB	103	AT2_RB_103	39.6127	-107.81	AT	0.000548
ARTR	RB	104	AT2_RB_104	39.6127	-107.81	AT	0.002294
ARTR	RB	105	AT2_RB_105	39.6127	-107.81	AT	0.002015
ARTR	RB	106	AT2_RB_106	39.6127	-107.81	AT	0.000365
ARTR	RB	107	AT2_RB_107	39.6127	-107.81	AT	0.000158
ARTR	RB	108	AT2_RB_108	39.6127	-107.81	AT	0.000183
ARTR	RB	1	AT2_RB_1	39.6127	-107.81	AT	0.000106
ARTR	RB	3	AT2_RB_3	39.6127	-107.81	AT	0.000415
ARTR	RB	4	AT2_RB_4	39.6127	-107.81	AT	0.003762
ARTR	RB	5	AT2_RB_5	39.6127	-107.81	AT	0.000309
ARTR	RB	6	AT2_RB_6	39.6127	-107.81	AT	0.000445
ARTR	RB	7	AT2_RB_7	39.6127	-107.81	AT	0.000692
ARTR	RB	99	AT2_RB_99	39.6127	-107.81	AT	0.000175
ARTR	RK	1	AT2_RK_1	39.2922	-117.852	AT	5.4e-05
ARTR	RK	2	AT2_RK_2	39.2922	-117.852	AT	0.000102
ARTR	RK	3	AT2_RK_3	39.2922	-117.852	AT	5.6e-05
ARTR	RK	4	AT2_RK_4	39.2922	-117.852	AT	0.000105
ARTR	RK	5	AT2_RK_5	39.2922	-117.852	AT	0.000129
ARTR	RK	6	AT2_RK_6	39.2922	-117.852	AT	7.1e-05
ARTR	RK	7	AT2_RK_7	39.2922	-117.852	AT	0.009412
ARTR	SS	10	AT2_SS_10	40.7366	-120.317	hybrid	0.603936
ARTR	SS	1	AT2_SS_1	40.7366	-120.317	AT	7.5e-05
ARTR	SS	2	AT2_SS_2	40.7366	-120.317	AT	0.000144
ARTR	SS	3	AT2_SS_3	40.7366	-120.317	AT	0.000129
ARTR	SS	4	AT2_SS_4	40.7366	-120.317	hybrid	0.734576
ARTR	SS	5	AT2_SS_5	40.7366	-120.317	AT	9.4e-05
ARTR	SS	6	AT2_SS_6	40.7366	-120.317	AT	5.1e-05
ARTR	SS	7	AT2_SS_7	40.7366	-120.317	AT	6.5e-05
ARTR	VM	10	AT2_VM_10	39.9154	-119.9	AT	0.000134
ARTR	VM	1	AT2_VM_1	39.9154	-119.9	AT	0.000351
ARTR	VM	2	AT2_VM_2	39.9154	-119.9	AT	0.001503
ARTR	VM	3	AT2_VM_3	39.9154	-119.9	AT	0.001853
ARTR	VM	4	AT2_VM_4	39.9154	-119.9	AT	0.001359
ARTR	VM	5	AT2_VM_5	39.9154	-119.9	AT	0.003636
ARTR	VM	6	AT2_VM_6	39.9154	-119.9	hybrid	0.357753
ARTR	VM	7	AT2_VM_7	39.9154	-119.9	AT	0.000199
ARTR	VM	8	AT2_VM_8	39.9154	-119.9	hybrid	0.469957
ARTR	VM	9	AT2_VM_9	39.9154	-119.9	AT	0.000368
ARTR	YB	1	AT2_YB_1	37.9933	-112.509	AT	0.000712
ARTR	YB	2	AT2_YB_2	37.9933	-112.509	AT	0.003287
ARTR	YB	73	AT2_YB_73	37.9933	-112.509	AT	0.000222
ARTR	YB	74	AT2_YB_74	37.9933	-112.509	AT	0.000795
ARTR	YB	75	AT2_YB_75	37.9933	-112.509	AT	0.000289
ARTR	YB	76	AT2_YB_76	37.9933	-112.509	AT	0.000131
ARTR	YB	77	AT2_YB_77	37.9933	-112.509	AT	0.000157
ARTR	YB	78	AT2_YB_78	37.9933	-112.509	AT	0.000101
ARTR	YB	79	AT2_YB_79	37.9933	-112.509	AT	0.005956
ARTR	AN	1	AV2_AN_1	39.4728	-117.05	AV	0.998896
ARTR	AN	2	AV2_AN_2	39.4728	-117.05	AV	0.999758
ARTR	AN	3	AV2_AN_3	39.4728	-117.05	AV	0.999559
ARTR	AN	4	AV2_AN_4	39.4728	-117.05	AV	0.998385
ARTR	AN	5	AV2_AN_5	39.4728	-117.05	AV	0.994022
ARTR	AN	6	AV2_AN_6	39.4728	-117.05	AV	0.999677
ARTR	AN	7	AV2_AN_7	39.4728	-117.05	AV	0.999709
ARTR	AN	8	AV2_AN_8	39.4728	-117.05	AV	0.999258
ARTR	AS	61	AV2_AS_61	39.4731	-117.049	AV	0.999848
ARTR	AS	62	AV2_AS_62	39.4731	-117.049	AV	0.999851
ARTR	AS	63	AV2_AS_63	39.4731	-117.049	AV	0.999842
ARTR	AS	64	AV2_AS_64	39.4731	-117.049	AV	0.999924
ARTR	AS	65	AV2_AS_65	39.4731	-117.049	AV	0.994271
ARTR	AS	66	AV2_AS_66	39.4731	-117.049	AV	0.999714
ARTR	AS	67	AV2_AS_67	39.4731	-117.049	AV	0.996225
ARTR	AS	68	AV2_AS_68	39.4731	-117.049	AV	0.999779
ARTR	AS	69	AV2_AS_69	39.4731	-117.049	AV	0.988016
ARTR	AS	70	AV2_AS_70	39.4731	-117.049	AV	0.999396
ARTR	AS	71	AV2_AS_71	39.4731	-117.049	AV	0.991787
ARTR	AS	72	AV2_AS_72	39.4731	-117.049	AV	0.999821
ARTR	AS	73	AV2_AS_73	39.4731	-117.049	AV	0.999671
ARTR	AS	74	AV2_AS_74	39.4731	-117.049	AV	0.999758
ARTR	AS	75	AV2_AS_75	39.4731	-117.049	AV	0.999341
ARTR	BM	76	AV2_BM_76	39.264	-117.724	AV	0.999849
ARTR	BM	77	AV2_BM_77	39.264	-117.724	AV	0.999763
ARTR	BM	78	AV2_BM_78	39.264	-117.724	AV	0.9998
ARTR	BM	79	AV2_BM_79	39.264	-117.724	AV	0.999819
ARTR	BM	80	AV2_BM_80	39.264	-117.724	AV	0.999863
ARTR	BM	81	AV2_BM_81	39.264	-117.724	AV	0.999816
ARTR	BM	82	AV2_BM_82	39.264	-117.724	AV	0.99967
ARTR	BM	83	AV2_BM_83	39.264	-117.724	AV	0.999902
ARTR	BM	84	AV2_BM_84	39.264	-117.724	AV	0.99934
ARTR	BM	85	AV2_BM_85	39.264	-117.724	AV	0.988057
ARTR	BM	86	AV2_BM_86	39.264	-117.724	AV	0.999727
ARTR	BM	87	AV2_BM_87	39.264	-117.724	AV	0.999743
ARTR	BM	88	AV2_BM_88	39.264	-117.724	AV	0.999629
ARTR	BM	89	AV2_BM_89	39.264	-117.724	hybrid	0.45511
ARTR	BM	90	AV2_BM_90	39.264	-117.724	AV	0.995108
ARTR	CC	134	AV2_CC_134	44.5083	-116.024	AV	0.999819
ARTR	CC	135	AV2_CC_135	44.5083	-116.024	AV	0.998868
ARTR	CC	136	AV2_CC_136	44.5083	-116.024	AV	0.999843
ARTR	CC	137	AV2_CC_137	44.5083	-116.024	AV	0.999892
ARTR	CC	138	AV2_CC_138	44.5083	-116.024	AV	0.999862
ARTR	CC	139	AV2_CC_139	44.5083	-116.024	AV	0.999925
ARTR	CC	140	AV2_CC_140	44.5083	-116.024	AV	0.931589
ARTR	CC	141	AV2_CC_141	44.5083	-116.024	AV	0.999947
ARTR	CC	1	AV2_CC_1	44.5083	-116.024	AV	0.999916
ARTR	CC	2	AV2_CC_2	44.5083	-116.024	AV	0.999932
ARTR	CC	3	AV2_CC_3	44.5083	-116.024	AV	0.999923
ARTR	CC	4	AV2_CC_4	44.5083	-116.024	AV	0.999942
ARTR	CC	5	AV2_CC_5	44.5083	-116.024	AV	0.999931
ARTR	CC	6	AV2_CC_6	44.5083	-116.024	AV	0.999623
ARTR	CC	7	AV2_CC_7	44.5083	-116.024	AV	0.999885
ARTR	CV	157	AV2_CV_157	38.8183	-115.284	AV	0.998624
ARTR	CV	158	AV2_CV_158	38.8183	-115.284	AV	0.997384
ARTR	CV	159	AV2_CV_159	38.8183	-115.284	AV	0.988216
ARTR	CV	160	AV2_CV_160	38.8183	-115.284	hybrid	0.360546
ARTR	CV	161	AV2_CV_161	38.8183	-115.284	AV	0.999921
ARTR	CV	162	AV2_CV_162	38.8183	-115.284	AV	0.999901
ARTR	CV	163	AV2_CV_163	38.8183	-115.284	AV	0.979547
ARTR	CV	164	AV2_CV_164	38.8183	-115.284	AV	0.999872
ARTR	CV	165	AV2_CV_165	38.8183	-115.284	AV	0.999901
ARTR	CV	166	AV2_CV_166	38.8183	-115.284	hybrid	0.866523
ARTR	CV	1	AV2_CV_1	38.8183	-115.284	AV	0.999881
ARTR	CV	2	AV2_CV_2	38.8183	-115.284	AV	0.999621
ARTR	CV	3	AV2_CV_3	38.8183	-115.284	AV	0.988137
ARTR	CV	4	AV2_CV_4	38.8183	-115.284	AV	0.99991
ARTR	CV	5	AV2_CV_5	38.8183	-115.284	AV	0.986069
ARTR	CV	6	AV2_CV_6	38.8183	-115.284	AV	0.999818
ARTR	CV	7	AV2_CV_7	38.8183	-115.284	AV	0.998589
ARTR	FP	1	AV2_FP_1	40.6328	-120.606	AV	0.999754
ARTR	FP	2	AV2_FP_2	40.6328	-120.606	hybrid	0.774769
ARTR	FP	3	AV2_FP_3	40.6328	-120.606	AV	0.999837
ARTR	FP	4	AV2_FP_4	40.6328	-120.606	AV	0.999879
ARTR	FP	5	AV2_FP_5	40.6328	-120.606	AV	0.999886
ARTR	FP	6	AV2_FP_6	40.6328	-120.606	AV	0.99985
ARTR	FP	7	AV2_FP_7	40.6328	-120.606	hybrid	0.731978
ARTR	GC	1	AV2_GC_1	43.6776	-115.974	AV	0.935942
ARTR	GC	2	AV2_GC_2	43.6776	-115.974	AV	0.99981
ARTR	GC	3	AV2_GC_3	43.6776	-115.974	AV	0.999382
ARTR	GC	4	AV2_GC_4	43.6776	-115.974	AV	0.999695
ARTR	GC	5	AV2_GC_5	43.6776	-115.974	AV	0.98906
ARTR	GC	6	AV2_GC_6	43.6776	-115.974	AV	0.997223
ARTR	GC	7	AV2_GC_7	43.6776	-115.974	AV	0.998767
ARTR	GC	8	AV2_GC_8	43.6776	-115.974	AV	0.998747
ARTR	GC	9	AV2_GC_9	43.6776	-115.974	AV	0.999882
ARTR	LV	100	AV2_LV_100	39.626	-120.01	AV	0.99991
ARTR	LV	101	AV2_LV_101	39.626	-120.01	AV	0.999942
ARTR	LV	102	AV2_LV_102	39.626	-120.01	AV	0.997586
ARTR	LV	103	AV2_LV_103	39.626	-120.01	AV	0.999808
ARTR	LV	104	AV2_LV_104	39.626	-120.01	AV	0.999637
ARTR	LV	105	AV2_LV_105	39.626	-120.01	AV	0.999924
ARTR	LV	91	AV2_LV_91	39.626	-120.01	AV	0.999712
ARTR	LV	92	AV2_LV_92	39.626	-120.01	AV	0.999908
ARTR	LV	93	AV2_LV_93	39.626	-120.01	AV	0.999768
ARTR	LV	94	AV2_LV_94	39.626	-120.01	AV	0.999923
ARTR	LV	95	AV2_LV_95	39.626	-120.01	AV	0.999891
ARTR	LV	96	AV2_LV_96	39.626	-120.01	AV	0.999871
ARTR	LV	97	AV2_LV_97	39.626	-120.01	AV	0.999904
ARTR	LV	98	AV2_LV_98	39.626	-120.01	AV	0.999887
ARTR	LV	99	AV2_LV_99	39.626	-120.01	AV	0.999911
ARTR	NV	2	AV2_NV_2	37.7234	-118.593	AV	0.989334
ARTR	NV	3	AV2_NV_3	37.7234	-118.593	AV	0.999928
ARTR	NV	4	AV2_NV_4	37.7234	-118.593	AV	0.998142
ARTR	NV	5	AV2_NV_5	37.7234	-118.593	AV	0.991669
ARTR	NV	6	AV2_NV_6	37.7234	-118.593	AV	0.999825
ARTR	NV	7	AV2_NV_7	37.7234	-118.593	AV	0.99986
ARTR	NV	8	AV2_NV_8	37.7234	-118.593	AV	0.999815
ARTR	NV	9	AV2_NV_9	37.7234	-118.593	AV	0.9997
ARTR	PL	10	AV2_PL_10	39.6065	-119.899	AV	0.999855
ARTR	PL	1	AV2_PL_1	39.6065	-119.899	AV	0.999873
ARTR	PL	2	AV2_PL_2	39.6065	-119.899	AV	0.985014
ARTR	PL	3	AV2_PL_3	39.6065	-119.899	AV	0.999791
ARTR	PL	4	AV2_PL_4	39.6065	-119.899	AV	0.999649
ARTR	PL	5	AV2_PL_5	39.6065	-119.899	AV	0.99975
ARTR	PL	6	AV2_PL_6	39.6065	-119.899	AV	0.999897
ARTR	PL	7	AV2_PL_7	39.6065	-119.899	AV	0.999911
ARTR	PL	8	AV2_PL_8	39.6065	-119.899	AV	0.999914
ARTR	PL	9	AV2_PL_9	39.6065	-119.899	AV	0.999878
ARTR	PR	10	AV2_PR_10	43.8385	-116.256	AV	0.99878
ARTR	PR	2	AV2_PR_2	43.8385	-116.256	AV	0.999104
ARTR	PR	3	AV2_PR_3	43.8385	-116.256	AV	0.999535
ARTR	PR	4	AV2_PR_4	43.8385	-116.256	AV	0.999814
ARTR	PR	5	AV2_PR_5	43.8385	-116.256	AV	0.931096
ARTR	PR	6	AV2_PR_6	43.8385	-116.256	AV	0.999513
ARTR	PR	7	AV2_PR_7	43.8385	-116.256	AV	0.997971
ARTR	PR	8	AV2_PR_8	43.8385	-116.256	AV	0.999792
ARTR	PR	9	AV2_PR_9	43.8385	-116.256	AV	0.999892
ARTR	PT	10	AV2_PT_10	39.5048	-119.902	hybrid	0.532884
ARTR	PT	1	AV2_PT_1	39.5048	-119.902	hybrid	0.508708
ARTR	PT	2	AV2_PT_2	39.5048	-119.902	hybrid	0.553097
ARTR	PT	3	AV2_PT_3	39.5048	-119.902	hybrid	0.53956
ARTR	PT	4	AV2_PT_4	39.5048	-119.902	hybrid	0.578219
ARTR	PT	5	AV2_PT_5	39.5048	-119.902	hybrid	0.477785
ARTR	PT	6	AV2_PT_6	39.5048	-119.902	hybrid	0.543142
ARTR	PT	7	AV2_PT_7	39.5048	-119.902	hybrid	0.601321
ARTR	PT	8	AV2_PT_8	39.5048	-119.902	hybrid	0.613419
ARTR	PT	9	AV2_PT_9	39.5048	-119.902	hybrid	0.575563
ARTR	SN	125	AV2_SN_125	44.259	-114.64	AV	0.999145
ARTR	SN	126	AV2_SN_126	44.259	-114.64	AV	0.999754
ARTR	SN	127	AV2_SN_127	44.259	-114.64	AV	0.999888
ARTR	SN	129	AV2_SN_129	44.259	-114.64	AV	0.99995
ARTR	SN	130	AV2_SN_130	44.259	-114.64	AV	0.9995
ARTR	SN	131	AV2_SN_131	44.259	-114.64	AV	0.999923
ARTR	SN	132	AV2_SN_132	44.259	-114.64	hybrid	0.839873
ARTR	SN	133	AV2_SN_133	44.259	-114.64	AV	0.999808
ARTR	SN	1	AV2_SN_1	44.259	-114.64	AV	0.999371
ARTR	SN	2	AV2_SN_2	44.259	-114.64	AV	0.999885
ARTR	SN	3	AV2_SN_3	44.259	-114.64	AV	0.999893
ARTR	SN	4	AV2_SN_4	44.259	-114.64	AV	0.999915
ARTR	SN	5	AV2_SN_5	44.259	-114.64	AV	0.988947
ARTR	SN	6	AV2_SN_6	44.259	-114.64	AV	0.986596
ARTR	SN	7	AV2_SN_7	44.259	-114.64	AV	0.999915
ARTR	TF	150	AV2_TF_150	45.1724	-108.455	AV	0.99943
ARTR	TF	151	AV2_TF_151	45.1724	-108.455	AV	0.999843
ARTR	TF	152	AV2_TF_152	45.1724	-108.455	AV	0.999827
ARTR	TF	153	AV2_TF_153	45.1724	-108.455	AV	0.999859
ARTR	TF	154	AV2_TF_154	45.1724	-108.455	AV	0.997765
ARTR	TF	155	AV2_TF_155	45.1724	-108.455	AV	0.998369
ARTR	TF	156	AV2_TF_156	45.1724	-108.455	AV	0.999657
ARTR	UV	1	AV2_UV_1	42.3208	-119.354	AV	0.989938
ARTR	UV	2	AV2_UV_2	42.3208	-119.354	AV	0.977599
ARTR	UV	3	AV2_UV_3	42.3208	-119.354	AV	0.999581
ARTR	UV	4	AV2_UV_4	42.3208	-119.354	AV	0.991085
ARTR	UV	5	AV2_UV_5	42.3208	-119.354	AV	0.985793
ARTR	UV	6	AV2_UV_6	42.3208	-119.354	AV	0.937703
ARTR	UV	7	AV2_UV_7	42.3208	-119.354	AV	0.999129
ARTR	UV	8	AV2_UV_8	42.3208	-119.354	AV	0.993085
ARTR	UV	9	AV2_UV_9	42.3208	-119.354	AV	0.999647

## Sheet: Dataset_Tab10_Sph_indv
taxa	Pop	ID	All	Latitude	Longitude	Lineage	Ancestry
Sph.	B044	1	AN_B044_1	32.9288	-107.388	SP_other	0.024441
Sph.	B044	2	AN_B044_2	32.9288	-107.388	SP_other	0.000564
Sph.	B044	3	AN_B044_3	32.9288	-107.388	SP_other	0.000381
Sph.	B044	4	AN_B044_4	32.9288	-107.388	SP_other	0.000419
Sph.	B044	5	AN_B044_5	32.9288	-107.388	SP_other	0.000233
Sph.	B044	6	AN_B044_6	32.9288	-107.388	SP_other	0.000439
Sph.	B044	7	AN_B044_7	32.9288	-107.388	SP_other	0.000392
Sph.	crow	1	AN_crow_1	32.2884	-105.389	SP_other	0.000262
Sph.	crow	2	AN_crow_2	32.2884	-105.389	SP_other	0.000544
Sph.	crow	3	AN_crow_3	32.2884	-105.389	SP_other	0.000497
Sph.	crow	4	AN_crow_4	32.2884	-105.389	SP_other	0.000299
Sph.	crow	5	AN_crow_5	32.2884	-105.389	SP_other	0.000276
Sph.	ft_stan	1	AN_ft_stan_1	33.5227	-105.522	hybrid	0.124206
Sph.	ft_stan	2	AN_ft_stan_2	33.5227	-105.522	hybrid	0.109804
Sph.	ft_stan	4	AN_ft_stan_4	33.5227	-105.522	SP_other	0.075041
Sph.	lov	10	AN_lov_10	32.6415	-104.276	SP_other	0.000238
Sph.	lov	1	AN_lov_1	32.6415	-104.276	SP_other	0.00032
Sph.	lov	2	AN_lov_2	32.6415	-104.276	SP_other	0.000338
Sph.	lov	3	AN_lov_3	32.6415	-104.276	SP_other	0.000172
Sph.	lov	4	AN_lov_4	32.6415	-104.276	SP_other	0.000222
Sph.	lov	5	AN_lov_5	32.6415	-104.276	SP_other	0.000175
Sph.	lov	6	AN_lov_6	32.6415	-104.276	SP_other	0.000185
Sph.	lov	7	AN_lov_7	32.6415	-104.276	SP_other	0.000148
Sph.	lov	8	AN_lov_8	32.6415	-104.276	SP_other	0.00023
Sph.	lov	9	AN_lov_9	32.6415	-104.276	SP_other	0.000231
Sph.	starv	10	AN_starv_10	35.2387	-105.253	hybrid	0.401692
Sph.	starv	1	AN_starv_1	35.2387	-105.253	hybrid	0.358151
Sph.	starv	2	AN_starv_2	35.2387	-105.253	hybrid	0.34569
Sph.	starv	3	AN_starv_3	35.2387	-105.253	hybrid	0.333663
Sph.	starv	5	AN_starv_5	35.2387	-105.253	hybrid	0.493219
Sph.	starv	6	AN_starv_6	35.2387	-105.253	hybrid	0.37567
Sph.	starv	7	AN_starv_7	35.2387	-105.253	hybrid	0.30196
Sph.	starv	8	AN_starv_8	35.2387	-105.253	hybrid	0.393278
Sph.	starv	9	AN_starv_9	35.2387	-105.253	hybrid	0.525759
Sph.	whites	10	AN_whites_10	32.1029	-104.271	SP_other	0.000237
Sph.	whites	1	AN_whites_1	32.1029	-104.271	SP_other	0.00019
Sph.	whites	2	AN_whites_2	32.1029	-104.271	SP_other	0.000155
Sph.	whites	3	AN_whites_3	32.1029	-104.271	SP_other	0.000185
Sph.	whites	4	AN_whites_4	32.1029	-104.271	SP_other	0.00024
Sph.	whites	5	AN_whites_5	32.1029	-104.271	SP_other	0.000195
Sph.	whites	6	AN_whites_6	32.1029	-104.271	SP_other	0.000196
Sph.	whites	7	AN_whites_7	32.1029	-104.271	SP_other	0.000232
Sph.	whites	8	AN_whites_8	32.1029	-104.271	SP_other	0.00018
Sph.	whites	9	AN_whites_9	32.1029	-104.271	SP_other	0.000394
Sph.	apache	10	FE_apache_10	33.9674	-108.669	fendleri	0.995397
Sph.	apache	1	FE_apache_1	33.9674	-108.669	fendleri	0.997032
Sph.	apache	2	FE_apache_2	33.9674	-108.669	fendleri	0.995217
Sph.	apache	3	FE_apache_3	33.9674	-108.669	fendleri	0.932149
Sph.	apache	4	FE_apache_4	33.9674	-108.669	fendleri	0.981755
Sph.	apache	5	FE_apache_5	33.9674	-108.669	fendleri	0.98558
Sph.	apache	6	FE_apache_6	33.9674	-108.669	fendleri	0.9959
Sph.	apache	7	FE_apache_7	33.9674	-108.669	fendleri	0.9987
Sph.	apache	8	FE_apache_8	33.9674	-108.669	fendleri	0.966621
Sph.	apache	9	FE_apache_9	33.9674	-108.669	fendleri	0.966781
Sph.	ball	10	FE_ball_10	35.3899	-106.309	SP_other	0.000406
Sph.	ball	1	FE_ball_1	35.3899	-106.309	SP_other	0.00031
Sph.	ball	2	FE_ball_2	35.3899	-106.309	SP_other	0.000279
Sph.	ball	3	FE_ball_3	35.3899	-106.309	SP_other	0.00052
Sph.	ball	4	FE_ball_4	35.3899	-106.309	SP_other	0.001459
Sph.	ball	5	FE_ball_5	35.3899	-106.309	SP_other	0.000321
Sph.	ball	6	FE_ball_6	35.3899	-106.309	SP_other	0.000258
Sph.	ball	7	FE_ball_7	35.3899	-106.309	SP_other	0.00035
Sph.	ball	8	FE_ball_8	35.3899	-106.309	SP_other	0.000661
Sph.	ball	9	FE_ball_9	35.3899	-106.309	SP_other	0.000173
Sph.	blackhawk	10	FE_blackhawk_10	32.7798	-108.5	fendleri	0.998865
Sph.	blackhawk	1	FE_blackhawk_1	32.7798	-108.5	fendleri	0.996384
Sph.	blackhawk	2	FE_blackhawk_2	32.7798	-108.5	fendleri	0.997371
Sph.	blackhawk	3	FE_blackhawk_3	32.7798	-108.5	fendleri	0.999174
Sph.	blackhawk	4	FE_blackhawk_4	32.7798	-108.5	fendleri	0.998129
Sph.	blackhawk	5	FE_blackhawk_5	32.7798	-108.5	fendleri	0.999165
Sph.	blackhawk	6	FE_blackhawk_6	32.7798	-108.5	fendleri	0.998894
Sph.	blackhawk	7	FE_blackhawk_7	32.7798	-108.5	fendleri	0.998936
Sph.	blackhawk	8	FE_blackhawk_8	32.7798	-108.5	fendleri	0.997969
Sph.	bonita	10	FE_bonita_10	34.9896	-107.954	fendleri	0.979711
Sph.	bonita	1	FE_bonita_1	34.9896	-107.954	fendleri	0.988415
Sph.	bonita	2	FE_bonita_2	34.9896	-107.954	fendleri	0.993619
Sph.	bonita	3	FE_bonita_3	34.9896	-107.954	fendleri	0.99288
Sph.	bonita	4	FE_bonita_4	34.9896	-107.954	fendleri	0.992025
Sph.	bonita	5	FE_bonita_5	34.9896	-107.954	fendleri	0.938716
Sph.	bonita	6	FE_bonita_6	34.9896	-107.954	fendleri	0.99091
Sph.	bonita	7	FE_bonita_7	34.9896	-107.954	fendleri	0.919938
Sph.	bonita	8	FE_bonita_8	34.9896	-107.954	fendleri	0.968238
Sph.	bonita	9	FE_bonita_9	34.9896	-107.954	fendleri	0.963466
Sph.	buckman	10	FE_buckman_10	35.7818	-106.118	hybrid	0.873599
Sph.	buckman	1	FE_buckman_1	35.7818	-106.118	hybrid	0.86951
Sph.	buckman	2	FE_buckman_2	35.7818	-106.118	hybrid	0.894784
Sph.	buckman	3	FE_buckman_3	35.7818	-106.118	hybrid	0.880874
Sph.	buckman	4	FE_buckman_4	35.7818	-106.118	fendleri	0.912836
Sph.	buckman	5	FE_buckman_5	35.7818	-106.118	hybrid	0.863983
Sph.	buckman	6	FE_buckman_6	35.7818	-106.118	hybrid	0.862523
Sph.	buckman	7	FE_buckman_7	35.7818	-106.118	hybrid	0.874552
Sph.	buckman	8	FE_buckman_8	35.7818	-106.118	hybrid	0.852974
Sph.	buckman	9	FE_buckman_9	35.7818	-106.118	hybrid	0.853989
Sph.	can_col	1	FE_can_col_1	34.4347	-106.898	hybrid	0.467032
Sph.	can_col	2	FE_can_col_2	34.4347	-106.898	hybrid	0.486143
Sph.	can_col	3	FE_can_col_3	34.4347	-106.898	hybrid	0.454133
Sph.	can_col	4	FE_can_col_4	34.4347	-106.898	hybrid	0.410594
Sph.	can_col	5	FE_can_col_5	34.4347	-106.898	SP_other	0.035802
Sph.	can_col	6	FE_can_col_6	34.4347	-106.898	hybrid	0.44762
Sph.	can_col	7	FE_can_col_7	34.4347	-106.898	hybrid	0.443999
Sph.	can_col	8	FE_can_col_8	34.4347	-106.898	hybrid	0.247766
Sph.	cer_gord	10	FE_cer_gord_10	35.6823	-105.908	fendleri	0.938377
Sph.	cer_gord	1	FE_cer_gord_1	35.6823	-105.908	fendleri	0.910436
Sph.	cer_gord	2	FE_cer_gord_2	35.6823	-105.908	hybrid	0.89846
Sph.	cer_gord	3	FE_cer_gord_3	35.6823	-105.908	hybrid	0.86435
Sph.	cer_gord	4	FE_cer_gord_4	35.6823	-105.908	hybrid	0.896012
Sph.	cer_gord	5	FE_cer_gord_5	35.6823	-105.908	hybrid	0.858077
Sph.	cer_gord	6	FE_cer_gord_6	35.6823	-105.908	fendleri	0.906267
Sph.	cer_gord	7	FE_cer_gord_7	35.6823	-105.908	fendleri	0.919223
Sph.	cer_gord	8	FE_cer_gord_8	35.6823	-105.908	fendleri	0.908885
Sph.	cer_gord	9	FE_cer_gord_9	35.6823	-105.908	hybrid	0.855413
Sph.	govern	10	FE_govern_10	35.6303	-106.013	hybrid	0.838975
Sph.	govern	1	FE_govern_1	35.6303	-106.013	fendleri	0.918594
Sph.	govern	2	FE_govern_2	35.6303	-106.013	hybrid	0.826466
Sph.	govern	3	FE_govern_3	35.6303	-106.013	hybrid	0.868327
Sph.	govern	4	FE_govern_4	35.6303	-106.013	hybrid	0.831444
Sph.	govern	5	FE_govern_5	35.6303	-106.013	hybrid	0.899746
Sph.	govern	6	FE_govern_6	35.6303	-106.013	hybrid	0.85794
Sph.	govern	7	FE_govern_7	35.6303	-106.013	hybrid	0.839463
Sph.	govern	8	FE_govern_8	35.6303	-106.013	hybrid	0.832885
Sph.	govern	9	FE_govern_9	35.6303	-106.013	hybrid	0.772017
Sph.	jemez_mtn	10	FE_jemez_mtn_10	35.7153	-106.607	hybrid	0.883858
Sph.	jemez_mtn	1	FE_jemez_mtn_1	35.7153	-106.607	hybrid	0.824961
Sph.	jemez_mtn	2	FE_jemez_mtn_2	35.7153	-106.607	fendleri	0.951875
Sph.	jemez_mtn	3	FE_jemez_mtn_3	35.7153	-106.607	fendleri	0.953125
Sph.	jemez_mtn	4	FE_jemez_mtn_4	35.7153	-106.607	hybrid	0.88268
Sph.	jemez_mtn	5	FE_jemez_mtn_5	35.7153	-106.607	fendleri	0.934732
Sph.	jemez_mtn	6	FE_jemez_mtn_6	35.7153	-106.607	fendleri	0.905081
Sph.	jemez_mtn	7	FE_jemez_mtn_7	35.7153	-106.607	hybrid	0.718005
Sph.	jemez_mtn	8	FE_jemez_mtn_8	35.7153	-106.607	fendleri	0.926921
Sph.	jemez_mtn	9	FE_jemez_mtn_9	35.7153	-106.607	fendleri	0.989163
Sph.	jemez_rec	10	FE_jemez_rec_10	35.7426	-106.772	fendleri	0.944609
Sph.	jemez_rec	1	FE_jemez_rec_1	35.7426	-106.772	fendleri	0.957106
Sph.	jemez_rec	2	FE_jemez_rec_2	35.7426	-106.772	fendleri	0.942505
Sph.	jemez_rec	3	FE_jemez_rec_3	35.7426	-106.772	fendleri	0.921454
Sph.	jemez_rec	4	FE_jemez_rec_4	35.7426	-106.772	fendleri	0.945706
Sph.	jemez_rec	5	FE_jemez_rec_5	35.7426	-106.772	fendleri	0.945765
Sph.	jemez_rec	6	FE_jemez_rec_6	35.7426	-106.772	fendleri	0.973326
Sph.	jemez_rec	7	FE_jemez_rec_7	35.7426	-106.772	fendleri	0.955064
Sph.	jemez_rec	8	FE_jemez_rec_8	35.7426	-106.772	fendleri	0.956155
Sph.	jemez_rec	9	FE_jemez_rec_9	35.7426	-106.772	fendleri	0.949524
Sph.	la_cien	10	FE_la_cien_10	35.5833	-106.141	hybrid	0.615352
Sph.	la_cien	1	FE_la_cien_1	35.5833	-106.141	hybrid	0.852719
Sph.	la_cien	2	FE_la_cien_2	35.5833	-106.141	hybrid	0.516736
Sph.	la_cien	3	FE_la_cien_3	35.5833	-106.141	fendleri	0.92014
Sph.	la_cien	4	FE_la_cien_4	35.5833	-106.141	hybrid	0.581958
Sph.	la_cien	5	FE_la_cien_5	35.5833	-106.141	hybrid	0.826126
Sph.	la_cien	6	FE_la_cien_6	35.5833	-106.141	hybrid	0.872133
Sph.	la_cien	7	FE_la_cien_7	35.5833	-106.141	hybrid	0.89427
Sph.	la_cien	8	FE_la_cien_8	35.5833	-106.141	hybrid	0.848306
Sph.	la_cien	9	FE_la_cien_9	35.5833	-106.141	hybrid	0.612686
Sph.	leonora	10	FE_leonora_10	35.5675	-106.107	hybrid	0.802029
Sph.	leonora	1	FE_leonora_1	35.5675	-106.107	hybrid	0.795877
Sph.	leonora	2	FE_leonora_2	35.5675	-106.107	hybrid	0.795277
Sph.	leonora	3	FE_leonora_3	35.5675	-106.107	hybrid	0.835261
Sph.	leonora	4	FE_leonora_4	35.5675	-106.107	hybrid	0.771277
Sph.	leonora	5	FE_leonora_5	35.5675	-106.107	hybrid	0.778383
Sph.	leonora	6	FE_leonora_6	35.5675	-106.107	hybrid	0.791628
Sph.	leonora	7	FE_leonora_7	35.5675	-106.107	hybrid	0.864329
Sph.	leonora	8	FE_leonora_8	35.5675	-106.107	hybrid	0.807589
Sph.	leonora	9	FE_leonora_9	35.5675	-106.107	hybrid	0.821911
Sph.	malpais	10	FE_malpais_10	34.8361	-107.912	fendleri	0.996181
Sph.	malpais	1	FE_malpais_1	34.8361	-107.912	fendleri	0.997885
Sph.	malpais	2	FE_malpais_2	34.8361	-107.912	fendleri	0.982934
Sph.	malpais	3	FE_malpais_3	34.8361	-107.912	fendleri	0.983242
Sph.	malpais	4	FE_malpais_4	34.8361	-107.912	fendleri	0.992641
Sph.	malpais	5	FE_malpais_5	34.8361	-107.912	fendleri	0.996819
Sph.	malpais	6	FE_malpais_6	34.8361	-107.912	fendleri	0.976677
Sph.	malpais	7	FE_malpais_7	34.8361	-107.912	fendleri	0.9757
Sph.	malpais	8	FE_malpais_8	34.8361	-107.912	fendleri	0.999331
Sph.	malpais	9	FE_malpais_9	34.8361	-107.912	fendleri	0.93351
Sph.	mesa	10	FE_mesa_10	35.6823	-107.074	fendleri	0.955784
Sph.	mesa	1	FE_mesa_1	35.6823	-107.074	hybrid	0.850469
Sph.	mesa	2	FE_mesa_2	35.6823	-107.074	fendleri	0.955393
Sph.	mesa	3	FE_mesa_3	35.6823	-107.074	hybrid	0.773181
Sph.	mesa	4	FE_mesa_4	35.6823	-107.074	hybrid	0.887827
Sph.	mesa	5	FE_mesa_5	35.6823	-107.074	hybrid	0.880448
Sph.	mesa	6	FE_mesa_6	35.6823	-107.074	fendleri	0.903291
Sph.	mesa	7	FE_mesa_7	35.6823	-107.074	hybrid	0.825381
Sph.	mesa	8	FE_mesa_8	35.6823	-107.074	hybrid	0.634607
Sph.	mesa	9	FE_mesa_9	35.6823	-107.074	hybrid	0.817518
Sph.	nmlc	10	FE_nmlc_10	35.6108	-106.003	hybrid	0.866405
Sph.	nmlc	1	FE_nmlc_1	35.6108	-106.003	hybrid	0.859041
Sph.	nmlc	2	FE_nmlc_2	35.6108	-106.003	hybrid	0.89091
Sph.	nmlc	3	FE_nmlc_3	35.6108	-106.003	hybrid	0.87736
Sph.	nmlc	4	FE_nmlc_4	35.6108	-106.003	hybrid	0.884807
Sph.	nmlc	5	FE_nmlc_5	35.6108	-106.003	hybrid	0.850863
Sph.	nmlc	6	FE_nmlc_6	35.6108	-106.003	hybrid	0.871403
Sph.	nmlc	7	FE_nmlc_7	35.6108	-106.003	hybrid	0.843494
Sph.	nmlc	8	FE_nmlc_8	35.6108	-106.003	fendleri	0.910612
Sph.	nmlc	9	FE_nmlc_9	35.6108	-106.003	hybrid	0.826559
Sph.	ortiz	10	FE_ortiz_10	35.6973	-105.963	hybrid	0.890428
Sph.	ortiz	1	FE_ortiz_1	35.6973	-105.963	hybrid	0.877707
Sph.	ortiz	2	FE_ortiz_2	35.6973	-105.963	hybrid	0.79596
Sph.	ortiz	3	FE_ortiz_3	35.6973	-105.963	fendleri	0.908286
Sph.	ortiz	4	FE_ortiz_4	35.6973	-105.963	fendleri	0.939889
Sph.	ortiz	5	FE_ortiz_5	35.6973	-105.963	hybrid	0.753591
Sph.	ortiz	6	FE_ortiz_6	35.6973	-105.963	hybrid	0.715693
Sph.	ortiz	7	FE_ortiz_7	35.6973	-105.963	hybrid	0.891835
Sph.	ortiz	8	FE_ortiz_8	35.6973	-105.963	hybrid	0.7859
Sph.	ortiz	9	FE_ortiz_9	35.6973	-105.963	hybrid	0.891991
Sph.	placit	10	FE_placit_10	35.3414	-106.429	SP_other	0.001
Sph.	placit	1	FE_placit_1	35.3414	-106.429	SP_other	0.000246
Sph.	placit	2	FE_placit_2	35.3414	-106.429	hybrid	0.703073
Sph.	placit	3	FE_placit_3	35.3414	-106.429	SP_other	0.000842
Sph.	placit	4	FE_placit_4	35.3414	-106.429	hybrid	0.680185
Sph.	placit	5	FE_placit_5	35.3414	-106.429	SP_other	0.00024
Sph.	placit	6	FE_placit_6	35.3414	-106.429	SP_other	0.001021
Sph.	placit	7	FE_placit_7	35.3414	-106.429	SP_other	0.000475
Sph.	placit	8	FE_placit_8	35.3414	-106.429	hybrid	0.694123
Sph.	placit	9	FE_placit_9	35.3414	-106.429	hybrid	0.758495
Sph.	red_hill	10	FE_red_hill_10	34.3001	-108.927	hybrid	0.695929
Sph.	red_hill	1	FE_red_hill_1	34.3001	-108.927	hybrid	0.720662
Sph.	red_hill	2	FE_red_hill_2	34.3001	-108.927	hybrid	0.759526
Sph.	red_hill	3	FE_red_hill_3	34.3001	-108.927	hybrid	0.75871
Sph.	red_hill	4	FE_red_hill_4	34.3001	-108.927	hybrid	0.722758
Sph.	red_hill	5	FE_red_hill_5	34.3001	-108.927	hybrid	0.69727
Sph.	red_hill	6	FE_red_hill_6	34.3001	-108.927	hybrid	0.707503
Sph.	red_hill	8	FE_red_hill_8	34.3001	-108.927	hybrid	0.69533
Sph.	red_hill	9	FE_red_hill_9	34.3001	-108.927	hybrid	0.719835
Sph.	rockhouse	10	FE_rockhouse_10	36.3443	-107.486	fendleri	0.918376
Sph.	rockhouse	1	FE_rockhouse_1	36.3443	-107.486	fendleri	0.907864
Sph.	rockhouse	2	FE_rockhouse_2	36.3443	-107.486	fendleri	0.904658
Sph.	rockhouse	3	FE_rockhouse_3	36.3443	-107.486	fendleri	0.950849
Sph.	rockhouse	4	FE_rockhouse_4	36.3443	-107.486	fendleri	0.935195
Sph.	rockhouse	5	FE_rockhouse_5	36.3443	-107.486	fendleri	0.956937
Sph.	rockhouse	6	FE_rockhouse_6	36.3443	-107.486	fendleri	0.925019
Sph.	rockhouse	7	FE_rockhouse_7	36.3443	-107.486	fendleri	0.922064
Sph.	rockhouse	8	FE_rockhouse_8	36.3443	-107.486	fendleri	0.935317
Sph.	rockhouse	9	FE_rockhouse_9	36.3443	-107.486	fendleri	0.935847
Sph.	san_aug	10	FE_san_aug_10	34.0629	-107.453	hybrid	0.670606
Sph.	san_aug	11	FE_san_aug_11	34.0629	-107.453	hybrid	0.755831
Sph.	san_aug	1	FE_san_aug_1	34.0629	-107.453	hybrid	0.645791
Sph.	san_aug	2	FE_san_aug_2	34.0629	-107.453	hybrid	0.578688
Sph.	san_aug	3	FE_san_aug_3	34.0629	-107.453	hybrid	0.639066
Sph.	san_aug	4	FE_san_aug_4	34.0629	-107.453	hybrid	0.803584
Sph.	san_aug	5	FE_san_aug_5	34.0629	-107.453	hybrid	0.626428
Sph.	san_aug	6	FE_san_aug_6	34.0629	-107.453	hybrid	0.609173
Sph.	san_aug	7	FE_san_aug_7	34.0629	-107.453	hybrid	0.667749
Sph.	san_aug	8	FE_san_aug_8	34.0629	-107.453	hybrid	0.823453
Sph.	san_aug	9	FE_san_aug_9	34.0629	-107.453	hybrid	0.697502
Sph.	sand	10	FE_sand_10	33.9161	-108.508	fendleri	0.961243
Sph.	sand	1	FE_sand_1	33.9161	-108.508	fendleri	0.973446
Sph.	sand	2	FE_sand_2	33.9161	-108.508	hybrid	0.55863
Sph.	sand	3	FE_sand_3	33.9161	-108.508	fendleri	0.988107
Sph.	sand	4	FE_sand_4	33.9161	-108.508	fendleri	0.976207
Sph.	sand	5	FE_sand_5	33.9161	-108.508	fendleri	0.979808
Sph.	sand	6	FE_sand_6	33.9161	-108.508	fendleri	0.997196
Sph.	sand	7	FE_sand_7	33.9161	-108.508	fendleri	0.969129
Sph.	sand	8	FE_sand_8	33.9161	-108.508	fendleri	0.975073
Sph.	sand	9	FE_sand_9	33.9161	-108.508	fendleri	0.935707
Sph.	sandia	10	FE_sandia_10	35.2123	-106.49	hybrid	0.740392
Sph.	sandia	1	FE_sandia_1	35.2123	-106.49	hybrid	0.682077
Sph.	sandia2	10	FE_sandia2_10	35.2159	-106.405	fendleri	0.999541
Sph.	sandia2	1	FE_sandia2_1	35.2159	-106.405	fendleri	0.999285
Sph.	sandia2	2	FE_sandia2_2	35.2159	-106.405	fendleri	0.999283
Sph.	sandia2	3	FE_sandia2_3	35.2159	-106.405	fendleri	0.999203
Sph.	sandia2	4	FE_sandia2_4	35.2159	-106.405	fendleri	0.999325
Sph.	sandia2	5	FE_sandia2_5	35.2159	-106.405	fendleri	0.999361
Sph.	sandia2	6	FE_sandia2_6	35.2159	-106.405	fendleri	0.999515
Sph.	sandia2	7	FE_sandia2_7	35.2159	-106.405	fendleri	0.99951
Sph.	sandia2	8	FE_sandia2_8	35.2159	-106.405	fendleri	0.99924
Sph.	sandia2	9	FE_sandia2_9	35.2159	-106.405	fendleri	0.999418
Sph.	sandia	2	FE_sandia_2	35.2123	-106.49	hybrid	0.674753
Sph.	sandia	3	FE_sandia_3	35.2123	-106.49	hybrid	0.624567
Sph.	sandia	4	FE_sandia_4	35.2123	-106.49	hybrid	0.639207
Sph.	sandia	5	FE_sandia_5	35.2123	-106.49	hybrid	0.67397
Sph.	sandia	6	FE_sandia_6	35.2123	-106.49	hybrid	0.666144
Sph.	sandia	7	FE_sandia_7	35.2123	-106.49	hybrid	0.664417
Sph.	sandia	8	FE_sandia_8	35.2123	-106.49	hybrid	0.634461
Sph.	sandia	9	FE_sandia_9	35.2123	-106.49	hybrid	0.724937
Sph.	water	10	FE_water_10	34.0241	-107.134	hybrid	0.748881
Sph.	water	1	FE_water_1	34.0241	-107.134	hybrid	0.71139
Sph.	water	2	FE_water_2	34.0241	-107.134	hybrid	0.757132
Sph.	water	3	FE_water_3	34.0241	-107.134	hybrid	0.821697
Sph.	water	4	FE_water_4	34.0241	-107.134	hybrid	0.721834
Sph.	water	5	FE_water_5	34.0241	-107.134	hybrid	0.791541
Sph.	water	6	FE_water_6	34.0241	-107.134	hybrid	0.746411
Sph.	water	7	FE_water_7	34.0241	-107.134	hybrid	0.826318
Sph.	water	8	FE_water_8	34.0241	-107.134	hybrid	0.711468
Sph.	water	9	FE_water_9	34.0241	-107.134	hybrid	0.751727
Sph.	ysidro	10	FE_ysidro_10	35.5564	-106.808	hybrid	0.524456
Sph.	ysidro	1	FE_ysidro_1	35.5564	-106.808	hybrid	0.427738
Sph.	ysidro	2	FE_ysidro_2	35.5564	-106.808	hybrid	0.687421
Sph.	ysidro	3	FE_ysidro_3	35.5564	-106.808	hybrid	0.625129
Sph.	ysidro	4	FE_ysidro_4	35.5564	-106.808	hybrid	0.598256
Sph.	ysidro	5	FE_ysidro_5	35.5564	-106.808	hybrid	0.455891
Sph.	ysidro	6	FE_ysidro_6	35.5564	-106.808	hybrid	0.642602
Sph.	ysidro	7	FE_ysidro_7	35.5564	-106.808	SP_other	0.084814
Sph.	ysidro	8	FE_ysidro_8	35.5564	-106.808	hybrid	0.542592
Sph.	ysidro	9	FE_ysidro_9	35.5564	-106.808	hybrid	0.537305
Sph.	can_col	1	HA_can_col_1	34.4347	-106.898	hybrid	0.283044
Sph.	can_col	2	HA_can_col_2	34.4347	-106.898	SP_other	0.002261
Sph.	hach	1	HA_hach_1	32.0541	-108.12	hybrid	0.273199
Sph.	hach	2	HA_hach_2	32.0541	-108.12	hybrid	0.280561
Sph.	hach	3	HA_hach_3	32.0541	-108.12	hybrid	0.247213
Sph.	hach	4	HA_hach_4	32.0541	-108.12	hybrid	0.220432
Sph.	malpais2	1	HA_malpais_1	34.703	-108.029	hybrid	0.636677
Sph.	malpais2	2	HA_malpais_2	34.703	-108.029	hybrid	0.675298
Sph.	malpais2	3	HA_malpais_3	34.703	-108.029	hybrid	0.597879
Sph.	sevill	10	HA_sevill_10	34.3991	-106.662	hybrid	0.214473
Sph.	sevill	1	HA_sevill_1	34.3991	-106.662	hybrid	0.265388
Sph.	sevill	2	HA_sevill_2	34.3991	-106.662	hybrid	0.280108
Sph.	sevill	3	HA_sevill_3	34.3991	-106.662	hybrid	0.205075
Sph.	sevill	4	HA_sevill_4	34.3991	-106.662	hybrid	0.208432
Sph.	sevill	5	HA_sevill_5	34.3991	-106.662	hybrid	0.185708
Sph.	sevill	6	HA_sevill_6	34.3991	-106.662	hybrid	0.229643
Sph.	sevill	7	HA_sevill_7	34.3991	-106.662	hybrid	0.375765
Sph.	sevill	8	HA_sevill_8	34.3991	-106.662	hybrid	0.311919
Sph.	sevill	9	HA_sevill_9	34.3991	-106.662	hybrid	0.27985
Sph.	sw_white	10	HA_sw_white_10	32.1029	-104.271	SP_other	0.001107
Sph.	sw_white	2	HA_sw_white_2	32.1029	-104.271	SP_other	0.000821
Sph.	sw_white	3	HA_sw_white_3	32.1029	-104.271	SP_other	0.000408
Sph.	sw_white	4	HA_sw_white_4	32.1029	-104.271	SP_other	0.000724
Sph.	sw_white	6	HA_sw_white_6	32.1029	-104.271	SP_other	0.0004
Sph.	sw_white	7	HA_sw_white_7	32.1029	-104.271	SP_other	0.000371
Sph.	sw_white	8	HA_sw_white_8	32.1029	-104.271	SP_other	0.000496
Sph.	sw_white	9	HA_sw_white_9	32.1029	-104.271	SP_other	0.000557
Sph.	3river	2	IN_3river_2	33.4142	-106.051	SP_other	0.001435
Sph.	3river	3	IN_3river_3	33.4142	-106.051	SP_other	0.000275
Sph.	3river	4	IN_3river_4	33.4142	-106.051	SP_other	0.000443
Sph.	bonita	1	IN_bonita_1	34.9896	-107.954	fendleri	0.981909
Sph.	bonita	2	IN_bonita_2	34.9896	-107.954	fendleri	0.942232
Sph.	bonita	3	IN_bonita_3	34.9896	-107.954	hybrid	0.892268
Sph.	bonita	4	IN_bonita_4	34.9896	-107.954	fendleri	0.993084
Sph.	bonita	5	IN_bonita_5	34.9896	-107.954	fendleri	0.98101
Sph.	ex116	1	IN_ex116_1	32.2734	-107.244	SP_other	0.049186
Sph.	ex116	2	IN_ex116_2	32.2734	-107.244	SP_other	0.034
Sph.	ex116	3	IN_ex116_3	32.2734	-107.244	SP_other	0.085217
Sph.	fs_151	10	IN_fs_151_10	36.3331	-106.596	hybrid	0.846765
Sph.	fs_151	1	IN_fs_151_1	36.3331	-106.596	hybrid	0.875143
Sph.	fs_151	2	IN_fs_151_2	36.3331	-106.596	fendleri	0.920441
Sph.	fs_151	3	IN_fs_151_3	36.3331	-106.596	fendleri	0.922813
Sph.	fs_151	4	IN_fs_151_4	36.3331	-106.596	fendleri	0.907371
Sph.	fs_151	5	IN_fs_151_5	36.3331	-106.596	fendleri	0.922339
Sph.	fs_151	6	IN_fs_151_6	36.3331	-106.596	fendleri	0.904198
Sph.	fs_151	7	IN_fs_151_7	36.3331	-106.596	hybrid	0.896511
Sph.	fs_151	8	IN_fs_151_8	36.3331	-106.596	fendleri	0.907001
Sph.	fs_151	9	IN_fs_151_9	36.3331	-106.596	fendleri	0.922107
Sph.	hwy380	1	IN_hwy380_1	33.8823	-106.475	SP_other	0.000192
Sph.	hwy380	2	IN_hwy380_2	33.8823	-106.475	SP_other	0.000437
Sph.	hwy380	3	IN_hwy380_3	33.8823	-106.475	SP_other	0.000779
Sph.	ojito	1	IN_ojito_1	35.532	-106.855	SP_other	0.000226
Sph.	ojito	2	IN_ojito_2	35.532	-106.855	hybrid	0.510525
Sph.	ojito	3	IN_ojito_3	35.532	-106.855	SP_other	0.000691
Sph.	ojito	4	IN_ojito_4	35.532	-106.855	SP_other	0.000445
Sph.	ojito	5	IN_ojito_5	35.532	-106.855	SP_other	0.000213
Sph.	tular	10	IN_tular_10	33.4098	-106.051	SP_other	0.0002
Sph.	tular	1	IN_tular_1	33.4098	-106.051	SP_other	0.000267
Sph.	tular	2	IN_tular_2	33.4098	-106.051	SP_other	0.000295
Sph.	tular	3	IN_tular_3	33.4098	-106.051	SP_other	0.000251
Sph.	tular	4	IN_tular_4	33.4098	-106.051	SP_other	0.000566
Sph.	tular	5	IN_tular_5	33.4098	-106.051	SP_other	0.000286
Sph.	tular	6	IN_tular_6	33.4098	-106.051	SP_other	0.000375
Sph.	tular	7	IN_tular_7	33.4098	-106.051	SP_other	0.000228
Sph.	tular	8	IN_tular_8	33.4098	-106.051	SP_other	0.000227
Sph.	tular	9	IN_tular_9	33.4098	-106.051	SP_other	0.000373
Sph.	perea	1	PA_perea_1	35.5457	-106.782	SP_other	0.000405
Sph.	perea	2	PA_perea_2	35.5457	-106.782	SP_other	0.000473
Sph.	perea	3	PA_perea_3	35.5457	-106.782	SP_other	0.000898
Sph.	perea	4	PA_perea_4	35.5457	-106.782	SP_other	0.008067
Sph.	ysidro	1	PA_ysidro_1	35.5564	-106.808	SP_other	0.000424

[truncated: 3 more sheets: Dataset_Tab11_ERNA_env, Dataset_Tab12_ARTR_env, Dataset_Tab13_Sph_env]
